# Supplementary material for: A gene regulatory network for neural induction
Source: eLife. 2023 Mar 3;12:e73189. doi: 10.7554/eLife.73189 (PMC10038663; doi:10.7554/eLife.73189)
Supplement: Supplementary file 1. [file elife-73189-supp1.zip]

Archive with 1 entries (1 files):
- Suppl_File_S1_NI_GRN.btp
