# Supplementary material for: A gene regulatory network for neural induction
Source: eLife. 2023 Mar 3;12:e73189. doi: 10.7554/eLife.73189 (PMC10038663; doi:10.7554/eLife.73189)
Supplement: Supplementary file 1. [file elife-73189-supp1.zip › Suppl_File_S1_NI_GRN.btp]

<BioTapestry version="7.1" >
  <timeAxisDefinition units="hours" />
  <workspace x="4" y="2" w="86293" h="64720" />
  <startupView/>
  <fonts>
    <font name="small" type="serif" isBold="true" isItalic="false" size="20" />
    <font name="medium" type="serif" isBold="true" isItalic="false" size="28" />
    <font name="cisRegName" type="serif" isBold="true" isItalic="false" size="28" />
    <font name="geneName" type="serif" isBold="true" isItalic="false" size="28" />
    <font name="link" type="serif" isBold="true" isItalic="false" size="28" />
    <font name="mediumLarge" type="sanSerif" isBold="true" isItalic="false" size="30" />
    <font name="netModule" type="sanSerif" isBold="true" isItalic="false" size="34" />
    <font name="large" type="sanSerif" isBold="true" isItalic="false" size="34" />
    <font name="notes" type="sanSerif" isBold="true" isItalic="false" size="34" />
    <font name="date" type="sanSerif" isBold="false" isItalic="false" size="25" />
    <font name="title" type="sanSerif" isBold="true" isItalic="false" size="32" />
  </fonts>
  <displayOptions branches="outlinedBranches" />
  <colors>
    <color color="EX-yellow" name="Gold" r="255" g="203" b="0" />
    <color color="EX-purple" name="Indigo" r="102" g="51" b="255" />
    <color color="lightGray" name="Light Gray" r="240" g="240" b="240" />
    <color color="EX-pale-cyan" name="Aquamarine" r="138" g="230" b="182" />
    <color color="EX-magenta" name="Fuchsia" r="254" g="0" b="255" />
    <color color="inactiveLightGray" name="Very Light Gray" r="245" g="245" b="245" />
    <color color="EX-dark-yellow-green" name="Olive Green" r="115" g="128" b="0" />
    <color color="inactiveLightGreen" name="Very Light Green" r="230" g="255" b="220" />
    <color color="EX-pale-purple" name="Cornflower Blue" r="149" g="165" b="230" />
    <color color="lightBlue" name="Light Blue" r="220" g="220" b="240" />
    <color color="EX-dark-red" name="Deep Ochre" r="140" g="56" b="56" />
    <color color="inactiveLightBlue" name="Very Light Blue" r="235" g="235" b="250" />
    <color color="EX-yellow-green" name="Lime" r="154" g="255" b="0" />
    <color color="EX-pale-blue" name="Powder Blue" r="102" g="183" b="204" />
    <color color="EX-pale-blue-magenta" name="Lilac" r="146" g="102" b="204" />
    <color color="EX-dark-purple" name="Slate Blue" r="77" g="56" b="140" />
    <color color="EX-pale-red" name="Rose" r="204" g="102" b="153" />
    <color color="white" name="White" r="255" g="255" b="255" />
    <color color="EX-blue" name="Sky Blue" r="0" g="152" b="255" />
    <color color="inactiveYellowGreen" name="Light Yellow Green" r="255" g="255" b="220" />
    <color color="lightOrange" name="Light Orange" r="244" g="211" b="170" />
    <color color="EX-dark-green" name="Dark Green" r="39" g="128" b="0" />
    <color color="EX-pale-green" name="Pale Green" r="133" g="204" b="102" />
    <color color="EX-red" name="Bright Red" r="255" g="0" b="0" />
    <color color="EX-cyan" name="Cyan" r="0" g="255" b="255" />
    <color color="yellowGreen" name="Yellow Green" r="246" g="249" b="170" />
    <color color="EX-pale-yellow orange" name="Dark Wheat" r="204" g="175" b="102" />
    <color color="EX-pale-red-orange" name="Dark Salmon" r="230" g="156" b="138" />
    <color color="EX-pale-magenta" name="Light Plum" r="211" g="138" b="230" />
    <color color="EX-blue-magenta" name="Bright Purple" r="154" g="0" b="255" />
    <color color="EX-orange" name="Pumpkin Orange" r="255" g="103" b="0" />
    <color color="black" name="Black" r="0" g="0" b="0" />
    <color color="lightPurple" name="Light Purple" r="235" g="219" b="229" />
    <color color="EX-dark-orange" name="Sienna" r="128" g="92" b="0" />
    <color color="EX-green" name="Bright Green" r="1" g="255" b="0" />
    <color color="EX-medium-magenta" name="Mauve" r="166" g="83" b="166" />
    <color color="inactiveLightOrange" name="Very Light Orange" r="255" g="230" b="200" />
    <color color="EX-dark-magenta" name="Violet" r="102" g="0" b="128" />
    <color color="EX-yellow-orange" name="Tangerine" r="255" g="153" b="0" />
    <color color="EX-pale-yellow-green" name="Pale Goldenrod" r="221" g="230" b="138" />
    <color color="lightGreen" name="Light Green" r="214" g="239" b="209" />
    <color color="EX-dark-gray-purple" name="Dark Blue" r="0" g="25" b="128" />
    <color color="darkGray" name="Dark Gray" r="150" g="150" b="150" />
    <color color="EX-dark-tan" name="Dark Tan" r="166" g="133" b="83" />
    <color color="EX-dark-cyan" name="Dark Steel Blue" r="0" g="101" b="128" />
    <color color="inactiveLightPurple" name="Very Light Purple" r="245" g="229" b="240" />
    <color color="EX-pure-blue" name="Blue" r="1" g="0" b="255" />
  </colors>
  <images>
  </images>
  <userTreePaths>
  </userTreePaths>
  <genome name="Full Genome" gid="bioTapA" >
    <rootLongName />
    <rootDescription />
    <nodes>
      <genes>
        <gene name="HESX1" id="0" size="15" >
          <simulationLogic type="AND" />
        </gene>
        <gene name="ZNF277" id="1" size="45" >
          <simulationLogic type="AND" />
        </gene>
        <gene name="SMARCA2" id="10" size="32" >
          <simulationLogic type="AND" />
        </gene>
        <gene name="BLIMP1" id="102" size="19" >
          <simulationLogic type="AND" />
        </gene>
        <gene name="MEIS2" id="103" size="39" >
          <simulationLogic type="AND" />
        </gene>
        <gene name="MAML2" id="1047" size="36" >
          <simulationLogic type="AND" />
        </gene>
        <gene name="TCF7L1" id="107" size="40" >
          <simulationLogic type="AND" />
        </gene>
        <gene name="MKL1" id="1152" size="27" >
          <simulationLogic type="AND" />
        </gene>
        <gene name="KAT2B" id="116" size="26" >
          <simulationLogic type="AND" />
        </gene>
        <gene name="MYCN" id="118" size="49" >
          <simulationLogic type="AND" />
        </gene>
        <gene name="TFCP2L1" id="1190" size="34" >
          <simulationLogic type="AND" />
        </gene>
        <gene name="SOX3" id="12" size="45" >
          <simulationLogic type="AND" />
        </gene>
        <gene name="HIC2" id="123" size="46" >
          <simulationLogic type="AND" />
        </gene>
        <gene name="PDLIM5" id="124" size="63" >
          <simulationLogic type="AND" />
        </gene>
        <gene name="PTTG1" id="1276" size="36" >
          <simulationLogic type="AND" />
        </gene>
        <gene name="HAND1" id="128" size="37" >
          <simulationLogic type="AND" />
        </gene>
        <gene name="RREB1" id="130" size="36" >
          <simulationLogic type="AND" />
        </gene>
        <gene name="TRIM3" id="132" size="23" >
          <simulationLogic type="AND" />
        </gene>
        <gene name="TFAP2C" id="134" size="69" >
          <simulationLogic type="AND" />
        </gene>
        <gene name="NRIP1" id="1369" size="9" >
          <simulationLogic type="AND" />
        </gene>
        <gene name="MYCL1" id="1371" size="19" >
          <simulationLogic type="AND" />
        </gene>
        <gene name="TFAP2A" id="138" size="54" >
          <simulationLogic type="AND" />
        </gene>
        <gene name="ZMYND11" id="1381" size="10" >
          <simulationLogic type="AND" />
        </gene>
        <gene name="GBX2" id="14" size="47" >
          <simulationLogic type="AND" />
        </gene>
        <gene name="MLXIP" id="140" size="14" >
          <simulationLogic type="AND" />
        </gene>
        <gene name="BTBD6" id="142" size="31" >
          <simulationLogic type="AND" />
        </gene>
        <gene name="BRD8" id="146" size="28" >
          <simulationLogic type="AND" />
        </gene>
        <gene name="PHTF1" id="148" size="45" >
          <simulationLogic type="AND" />
        </gene>
        <gene name="SMAD2" id="15" size="26" >
          <simulationLogic type="AND" />
        </gene>
        <gene name="CRTC1" id="150" size="33" >
          <simulationLogic type="AND" />
        </gene>
        <gene name="HIF1A" id="152" size="32" >
          <simulationLogic type="AND" />
        </gene>
        <gene name="MEIS1" id="154" size="31" >
          <simulationLogic type="AND" />
        </gene>
        <gene name="MBNL2" id="156" size="43" >
          <simulationLogic type="AND" />
        </gene>
        <gene name="PDLIM4" id="161" size="38" >
          <simulationLogic type="AND" />
        </gene>
        <gene name="PDLIM1" id="163" size="34" >
          <simulationLogic type="AND" />
        </gene>
        <gene name="CEBPB" id="167" size="28" >
          <simulationLogic type="AND" />
        </gene>
        <gene name="CSRNP1" id="169" size="22" >
          <simulationLogic type="AND" />
        </gene>
        <gene name="SOX13" id="17" size="41" >
          <simulationLogic type="AND" />
        </gene>
        <gene name="SP4" id="171" size="11" >
          <simulationLogic type="AND" />
        </gene>
        <gene name="GRHL1" id="172" size="31" >
          <simulationLogic type="AND" />
        </gene>
        <gene name="GRHL2" id="174" size="62" >
          <simulationLogic type="AND" />
        </gene>
        <gene name="NFKB2" id="177" size="35" >
          <simulationLogic type="AND" />
        </gene>
        <gene name="MYC" id="18" size="43" >
          <simulationLogic type="AND" />
        </gene>
        <gene name="PHF15" id="180" size="29" >
          <simulationLogic type="AND" />
        </gene>
        <gene name="BACH1" id="184" size="32" >
          <simulationLogic type="AND" />
        </gene>
        <gene name="AFF1" id="186" size="20" >
          <simulationLogic type="AND" />
        </gene>
        <gene name="TGIF1" id="188" size="50" >
          <simulationLogic type="AND" />
        </gene>
        <gene name="SALL1" id="189" size="48" >
          <simulationLogic type="AND" />
        </gene>
        <gene name="E2F2" id="192" size="12" >
          <simulationLogic type="AND" />
        </gene>
        <gene name="CDR2" id="193" size="20" >
          <simulationLogic type="AND" />
        </gene>
        <gene name="MEF2D" id="199" size="59" >
          <simulationLogic type="AND" />
        </gene>
        <gene name="SNAI1" id="20" size="35" >
          <simulationLogic type="AND" />
        </gene>
        <gene name="ZNF521" id="202" size="41" >
          <simulationLogic type="AND" />
        </gene>
        <gene name="WHSC1" id="206" size="39" >
          <simulationLogic type="AND" />
        </gene>
        <gene name="HOXA1" id="21" size="29" >
          <simulationLogic type="AND" />
        </gene>
        <gene name="GATA2" id="210" size="19" >
          <simulationLogic type="AND" />
        </gene>
        <gene name="KLF5" id="212" size="45" >
          <simulationLogic type="AND" />
        </gene>
        <gene name="LMX1B" id="217" size="37" >
          <simulationLogic type="AND" />
        </gene>
        <gene name="SCML2" id="218" size="40" >
          <simulationLogic type="AND" />
        </gene>
        <gene name="IRF7" id="222" size="48" >
          <simulationLogic type="AND" />
        </gene>
        <gene name="TRIM24" id="224" size="42" >
          <simulationLogic type="AND" />
        </gene>
        <gene name="KLF6" id="228" size="19" >
          <simulationLogic type="AND" />
        </gene>
        <gene name="ETV1" id="23" size="31" >
          <simulationLogic type="AND" />
        </gene>
        <gene name="ZNF516" id="230" size="41" >
          <simulationLogic type="AND" />
        </gene>
        <gene name="ID2" id="238" size="41" >
          <simulationLogic type="AND" />
        </gene>
        <gene name="ING5" id="24" size="30" >
          <simulationLogic type="AND" />
        </gene>
        <gene name="OTX2" id="243" size="48" >
          <simulationLogic type="AND" />
        </gene>
        <gene name="ELF1" id="247" size="49" >
          <simulationLogic type="AND" />
        </gene>
        <gene name="ZFHX3" id="250" size="48" >
          <simulationLogic type="AND" />
        </gene>
        <gene name="EHMT1" id="254" size="47" >
          <simulationLogic type="AND" />
        </gene>
        <gene name="HIPK2" id="256" size="33" >
          <simulationLogic type="AND" />
        </gene>
        <gene name="ETV5" id="26" size="42" >
          <simulationLogic type="AND" />
        </gene>
        <gene name="ETS2" id="264" size="30" >
          <simulationLogic type="AND" />
        </gene>
        <gene name="HMGA2" id="269" size="39" >
          <simulationLogic type="AND" />
        </gene>
        <gene name="HMGA1" id="271" size="38" >
          <simulationLogic type="AND" />
        </gene>
        <gene name="MDFI" id="273" size="76" >
          <simulationLogic type="AND" />
        </gene>
        <gene name="ZNF462" id="275" size="53" >
          <simulationLogic type="AND" />
        </gene>
        <gene name="VGLL1" id="278" size="42" >
          <simulationLogic type="AND" />
        </gene>
        <gene name="ETV4" id="28" size="30" >
          <simulationLogic type="AND" />
        </gene>
        <gene name="MGA" id="286" size="35" >
          <simulationLogic type="AND" />
        </gene>
        <gene name="LMO7" id="287" size="25" >
          <simulationLogic type="AND" />
        </gene>
        <gene name="TCF12" id="3" size="45" >
          <simulationLogic type="AND" />
        </gene>
        <gene name="SOX2" id="30" size="39" >
          <simulationLogic type="AND" />
        </gene>
        <gene name="FEZF2" id="303" size="29" >
          <simulationLogic type="AND" />
        </gene>
        <gene name="MYB" id="307" size="18" >
          <simulationLogic type="AND" />
        </gene>
        <gene name="RFX3" id="312" size="10" >
          <simulationLogic type="AND" />
        </gene>
        <gene name="IRX2" id="316" size="19" >
          <simulationLogic type="AND" />
        </gene>
        <gene name="IRX1" id="319" size="14" >
          <simulationLogic type="AND" />
        </gene>
        <gene name="ZNF423" id="32" size="43" >
          <simulationLogic type="AND" />
        </gene>
        <gene name="DNMT3B" id="321" size="30" >
          <simulationLogic type="AND" />
        </gene>
        <gene name="DNMT3A" id="323" size="32" >
          <simulationLogic type="AND" />
        </gene>
        <gene name="MTA1" id="326" size="45" >
          <simulationLogic type="AND" />
        </gene>
        <gene name="DLX5" id="33" size="58" >
          <simulationLogic type="AND" />
        </gene>
        <gene name="LIN28B" id="330" size="41" >
          <simulationLogic type="AND" />
        </gene>
        <gene name="LIN28A" id="332" size="17" >
          <simulationLogic type="AND" />
        </gene>
        <gene name="HIF2A" id="334" size="43" >
          <simulationLogic type="AND" />
        </gene>
        <gene name="NSD1" id="336" size="40" >
          <simulationLogic type="AND" />
        </gene>
        <gene name="ZEB2" id="342" size="36" >
          <simulationLogic type="AND" />
        </gene>
        <gene name="CITED2" id="347" size="42" >
          <simulationLogic type="AND" />
        </gene>
        <gene name="ERNI" id="35" size="74" >
          <simulationLogic type="AND" />
        </gene>
        <gene name="CSRP2" id="352" size="39" >
          <simulationLogic type="AND" />
        </gene>
        <gene name="HIVEP3" id="361" size="26" >
          <simulationLogic type="AND" />
        </gene>
        <gene name="SMARCD1" id="363" size="20" >
          <simulationLogic type="AND" />
        </gene>
        <gene name="ZBTB46" id="365" size="37" >
          <simulationLogic type="AND" />
        </gene>
        <gene name="CSRP1" id="368" >
          <simulationLogic type="AND" />
        </gene>
        <gene name="EOMES" id="38" size="20" >
          <simulationLogic type="AND" />
        </gene>
        <gene name="SETD2" id="382" size="41" >
          <simulationLogic type="AND" />
        </gene>
        <gene name="ZNF185" id="397" size="11" >
          <simulationLogic type="AND" />
        </gene>
        <gene name="ATF7IP" id="4" size="37" >
          <simulationLogic type="AND" />
        </gene>
        <gene name="NCOA2" id="409" size="37" >
          <simulationLogic type="AND" />
        </gene>
        <gene name="HEY1" id="41" size="35" >
          <simulationLogic type="AND" />
        </gene>
        <gene name="NKX6-2" id="413" size="9" >
          <simulationLogic type="AND" />
        </gene>
        <gene name="ZMYM3" id="417" size="12" >
          <simulationLogic type="AND" />
        </gene>
        <gene name="CBY1" id="42" size="11" >
          <simulationLogic type="AND" />
        </gene>
        <gene name="CITED4" id="425" size="39" >
          <simulationLogic type="AND" />
        </gene>
        <gene name="ENC1" id="441" size="38" >
          <simulationLogic type="AND" />
        </gene>
        <gene name="ZNF507" id="443" >
          <simulationLogic type="AND" />
        </gene>
        <gene name="RASSF7" id="456" size="46" >
          <simulationLogic type="AND" />
        </gene>
        <gene name="ZNF821" id="46" size="35" >
          <simulationLogic type="AND" />
        </gene>
        <gene name="SAMD4A" id="461" size="56" >
          <simulationLogic type="AND" />
        </gene>
        <gene name="ESRRG" id="463" size="57" >
          <simulationLogic type="AND" />
        </gene>
        <gene name="ZBTB1" id="47" size="34" >
          <simulationLogic type="AND" />
        </gene>
        <gene name="PPARGC1A" id="473" size="40" >
          <simulationLogic type="AND" />
        </gene>
        <gene name="T" id="486" size="21" >
          <simulationLogic type="AND" />
        </gene>
        <gene name="ZHX2" id="49" size="39" >
          <simulationLogic type="AND" />
        </gene>
        <gene name="SOX11" id="51" size="43" >
          <simulationLogic type="AND" />
        </gene>
        <gene name="BMI1" id="514" size="40" >
          <simulationLogic type="AND" />
        </gene>
        <gene name="MAFA" id="53" size="38" >
          <simulationLogic type="AND" />
        </gene>
        <gene name="KDM4A" id="535" size="42" >
          <simulationLogic type="AND" />
        </gene>
        <gene name="MSX1" id="54" size="46" >
          <simulationLogic type="AND" />
        </gene>
        <gene name="CDCA7" id="548" size="24" >
          <simulationLogic type="AND" />
        </gene>
        <gene name="NAB1" id="552" size="34" >
          <simulationLogic type="AND" />
        </gene>
        <gene name="IRF8" id="56" size="33" >
          <simulationLogic type="AND" />
        </gene>
        <gene name="TBL1XR1" id="564" size="46" >
          <simulationLogic type="AND" />
        </gene>
        <gene name="IVNS1ABP" id="568" size="35" >
          <simulationLogic type="AND" />
        </gene>
        <gene name="SIN3A" id="57" size="30" >
          <simulationLogic type="AND" />
        </gene>
        <gene name="CDX2" id="575" size="11" >
          <simulationLogic type="AND" />
        </gene>
        <gene name="RNF14" id="585" size="28" >
          <simulationLogic type="AND" />
        </gene>
        <gene name="HES1" id="59" size="27" >
          <simulationLogic type="AND" />
        </gene>
        <gene name="GRHL3" id="591" size="32" >
          <simulationLogic type="AND" />
        </gene>
        <gene name="FUBP1" id="597" size="23" >
          <simulationLogic type="AND" />
        </gene>
        <gene name="FOXA2" id="6" size="20" >
          <simulationLogic type="AND" />
        </gene>
        <gene name="EZH2" id="60" size="34" >
          <simulationLogic type="AND" />
        </gene>
        <gene name="ID3" id="606" size="40" >
          <simulationLogic type="AND" />
        </gene>
        <gene name="HOXB1" id="62" >
          <simulationLogic type="AND" />
        </gene>
        <gene name="PDCD4" id="622" size="35" >
          <simulationLogic type="AND" />
        </gene>
        <gene name="ZNF469" id="635" size="25" >
          <simulationLogic type="AND" />
        </gene>
        <gene name="BHLHE40" id="644" size="35" >
          <simulationLogic type="AND" />
        </gene>
        <gene name="SIX1" id="65" size="46" >
          <simulationLogic type="AND" />
        </gene>
        <gene name="SIX3" id="68" size="36" >
          <simulationLogic type="AND" />
        </gene>
        <gene name="CCND1" id="693" size="34" >
          <simulationLogic type="AND" />
        </gene>
        <gene name="ATF3" id="695" size="55" >
          <simulationLogic type="AND" />
        </gene>
        <gene name="YEATS4" id="7" size="38" >
          <simulationLogic type="AND" />
        </gene>
        <gene name="LHX5" id="71" size="42" >
          <simulationLogic type="AND" />
        </gene>
        <gene name="PITX2" id="714" >
          <simulationLogic type="AND" />
        </gene>
        <gene name="MID1" id="72" size="37" >
          <simulationLogic type="AND" />
        </gene>
        <gene name="GLI2" id="74" size="33" >
          <simulationLogic type="AND" />
        </gene>
        <gene name="CBFA2T2" id="741" size="14" >
          <simulationLogic type="AND" />
        </gene>
        <gene name="NANOG" id="764" size="19" >
          <simulationLogic type="AND" />
        </gene>
        <gene name="TCF7" id="77" size="26" >
          <simulationLogic type="AND" />
        </gene>
        <gene name="RUNX1T1" id="78" size="42" >
          <simulationLogic type="AND" />
        </gene>
        <gene name="E2F3" id="794" size="18" >
          <simulationLogic type="AND" />
        </gene>
        <gene name="ZIC2" id="81" size="43" >
          <simulationLogic type="AND" />
        </gene>
        <gene name="FOXI3" id="815" size="38" >
          <simulationLogic type="AND" />
        </gene>
        <gene name="CBX1" id="83" size="30" >
          <simulationLogic type="AND" />
        </gene>
        <gene name="ZIC3" id="85" size="45" >
          <simulationLogic type="AND" />
        </gene>
        <gene name="CBX2" id="87" size="36" >
          <simulationLogic type="AND" />
        </gene>
        <gene name="SOX4" id="9" size="49" >
          <simulationLogic type="AND" />
        </gene>
        <gene name="PRDM14" id="90" size="39" >
          <simulationLogic type="AND" />
        </gene>
        <gene name="LMO1" id="909" size="19" >
          <simulationLogic type="AND" />
        </gene>
        <gene name="TADA3" id="918" size="27" >
          <simulationLogic type="AND" />
        </gene>
        <gene name="MBD3" id="929" size="21" >
          <simulationLogic type="AND" />
        </gene>
        <gene name="TBX3" id="94" size="49" >
          <simulationLogic type="AND" />
        </gene>
        <gene name="STOX2" id="968" size="8" >
          <simulationLogic type="AND" />
        </gene>
        <gene name="TCF7L2" id="98" size="41" >
          <simulationLogic type="AND" />
        </gene>
      </genes>
    </nodes>
    <links>
      <link label="" src="0" targ="1" sign="+" id="2" targPad="-14" />
      <link label="" src="0" targ="10" sign="-" id="2712" targPad="-9" />
      <link label="" src="0" targ="1047" sign="+" id="2525" targPad="-7" />
      <link label="" src="0" targ="1152" sign="-" id="5090" targPad="-8" />
      <link label="" src="0" targ="118" sign="+" id="4261" targPad="-15" />
      <link label="" src="0" targ="12" sign="+" id="2839" targPad="-12" />
      <link label="" src="0" targ="123" sign="-" id="3988" targPad="-17" />
      <link label="" src="0" targ="124" sign="-" id="1009" targPad="-29" />
      <link label="" src="0" targ="1276" sign="+" id="2958" targPad="-10" />
      <link label="" src="0" targ="128" sign="-" id="4724" targPad="-9" />
      <link label="" src="0" targ="130" sign="-" id="5387" targPad="-10" />
      <link label="" src="0" targ="134" sign="+" id="2359" targPad="-24" />
      <link label="" src="0" targ="138" sign="-" id="2350" targPad="-23" />
      <link label="" src="0" targ="14" sign="+" id="419" targPad="-13" />
      <link label="" src="0" targ="146" sign="+" id="5324" targPad="-8" />
      <link label="" src="0" targ="148" sign="+" id="5102" targPad="-13" />
      <link label="" src="0" targ="15" sign="+" id="3254" targPad="-3" />
      <link label="" src="0" targ="150" sign="+" id="2145" targPad="-7" />
      <link label="" src="0" targ="152" sign="+" id="5222" targPad="-10" />
      <link label="" src="0" targ="154" sign="+" id="176" targPad="-7" />
      <link label="" src="0" targ="161" sign="+" id="1018" targPad="-10" />
      <link label="" src="0" targ="163" sign="-" id="1015" targPad="-8" />
      <link label="" src="0" targ="169" sign="-" id="4870" targPad="-5" />
      <link label="" src="0" targ="17" sign="+" id="5159" targPad="-13" />
      <link label="" src="0" targ="171" sign="+" id="4725" targPad="-1" />
      <link label="" src="0" targ="174" sign="-" id="4234" targPad="-30" />
      <link label="" src="0" targ="18" sign="-" id="2482" targPad="-11" />
      <link label="" src="0" targ="188" sign="+" id="4991" targPad="-16" />
      <link label="" src="0" targ="189" sign="+" id="1169" targPad="-15" />
      <link label="" src="0" targ="199" sign="-" id="3201" targPad="-29" />
      <link label="" src="0" targ="20" sign="+" id="1287" targPad="-10" />
      <link label="" src="0" targ="202" sign="+" id="2837" targPad="-10" />
      <link label="" src="0" targ="206" sign="+" id="4871" targPad="-11" />
      <link label="" src="0" targ="212" sign="-" id="5475" targPad="-15" />
      <link label="" src="0" targ="217" sign="+" id="3054" targPad="-9" />
      <link label="" src="0" targ="218" sign="-" id="3547" targPad="-10" />
      <link label="" src="0" targ="222" sign="-" id="861" targPad="-19" />
      <link label="" src="0" targ="224" sign="+" id="4093" targPad="-12" />
      <link label="" src="0" targ="228" sign="-" id="5464" targPad="-5" />
      <link label="" src="0" targ="23" sign="+" id="5079" targPad="-10" />
      <link label="" src="0" targ="230" sign="+" id="2809" targPad="-12" />
      <link label="" src="0" targ="238" sign="-" id="3565" targPad="-14" />
      <link label="" src="0" targ="24" sign="+" id="5325" targPad="-7" />
      <link label="" src="0" targ="243" sign="+" id="3074" targPad="-14" />
      <link label="" src="0" targ="247" sign="-" id="5089" targPad="-19" />
      <link label="" src="0" targ="250" sign="-" id="885" targPad="-15" />
      <link label="" src="0" targ="254" sign="+" id="3120" targPad="-13" />
      <link label="" src="0" targ="256" sign="-" id="4005" targPad="-7" />
      <link label="" src="0" targ="26" sign="+" id="5077" targPad="-11" />
      <link label="" src="0" targ="269" sign="+" id="906" targPad="-9" />
      <link label="" src="0" targ="271" sign="+" id="903" targPad="-10" />
      <link label="" src="0" targ="273" sign="+" id="274" targPad="-44" />
      <link label="" src="0" targ="275" sign="+" id="2239" targPad="-18" />
      <link label="" src="0" targ="286" sign="+" id="550" targPad="-11" />
      <link label="" src="0" targ="3" sign="+" id="5238" targPad="-14" />
      <link label="" src="0" targ="30" sign="+" id="2844" targPad="-11" />
      <link label="" src="0" targ="303" sign="+" id="1968" targPad="-5" />
      <link label="" src="0" targ="32" sign="+" id="2162" targPad="-13" />
      <link label="" src="0" targ="321" sign="+" id="2833" targPad="-5" />
      <link label="" src="0" targ="326" sign="+" id="1020" targPad="-13" />
      <link label="" src="0" targ="33" sign="-" id="1951" targPad="-24" />
      <link label="" src="0" targ="336" sign="+" id="4001" targPad="-11" />
      <link label="" src="0" targ="342" sign="+" id="3876" targPad="-7" />
      <link label="" src="0" targ="347" sign="+" id="1445" targPad="-12" />
      <link label="" src="0" targ="35" sign="-" id="3648" targPad="-28" />
      <link label="" src="0" targ="35" sign="+" id="3649" targPad="-27" />
      <link label="" src="0" targ="382" sign="+" id="3820" targPad="-12" />
      <link label="" src="0" targ="4" sign="+" id="2238" targPad="-10" />
      <link label="" src="0" targ="41" sign="+" id="372" targPad="-10" />
      <link label="" src="0" targ="425" sign="+" id="1442" targPad="-12" />
      <link label="" src="0" targ="441" sign="+" id="782" targPad="-9" />
      <link label="" src="0" targ="456" sign="-" id="457" targPad="-17" />
      <link label="" src="0" targ="46" sign="+" id="4062" targPad="-10" />
      <link label="" src="0" targ="461" sign="-" id="820" targPad="-21" />
      <link label="" src="0" targ="47" sign="+" id="2112" targPad="-8" />
      <link label="" src="0" targ="473" sign="-" id="890" targPad="-14" />
      <link label="" src="0" targ="49" sign="+" id="4847" targPad="-12" />
      <link label="" src="0" targ="51" sign="+" id="5164" targPad="-12" />
      <link label="" src="0" targ="514" sign="+" id="703" targPad="-11" />
      <link label="" src="0" targ="535" sign="+" id="1624" targPad="-13" />
      <link label="" src="0" targ="56" sign="+" id="870" targPad="-8" />
      <link label="" src="0" targ="564" sign="+" id="2912" targPad="-12" />
      <link label="" src="0" targ="606" sign="-" id="3566" targPad="-19" />
      <link label="" src="0" targ="622" sign="+" id="1906" targPad="-7" />
      <link label="" src="0" targ="644" sign="-" id="1861" targPad="-11" />
      <link label="" src="0" targ="65" sign="+" id="3118" targPad="-18" />
      <link label="" src="0" targ="68" sign="+" id="3117" targPad="-8" />
      <link label="" src="0" targ="693" sign="+" id="694" targPad="-11" />
      <link label="" src="0" targ="695" sign="-" id="1732" targPad="-17" />
      <link label="" src="0" targ="71" sign="+" id="1227" targPad="-13" />
      <link label="" src="0" targ="72" sign="+" id="3669" targPad="-8" />
      <link label="" src="0" targ="74" sign="+" id="2609" targPad="-7" />
      <link label="" src="0" targ="78" sign="+" id="5003" targPad="-16" />
      <link label="" src="0" targ="81" sign="+" id="987" targPad="-14" />
      <link label="" src="0" targ="815" sign="+" id="2777" targPad="-10" />
      <link label="" src="0" targ="83" sign="+" id="4383" targPad="-9" />
      <link label="" src="0" targ="85" sign="+" id="989" targPad="-14" />
      <link label="" src="0" targ="87" sign="+" id="4371" targPad="-7" />
      <link label="" src="0" targ="9" sign="+" id="2840" targPad="-17" />
      <link label="" src="0" targ="90" sign="+" id="3923" targPad="-12" />
      <link label="" src="0" targ="918" sign="-" id="2892" targPad="-7" />
      <link label="" src="0" targ="94" sign="-" id="2020" targPad="-21" />
      <link label="" src="0" targ="98" sign="+" id="4084" targPad="-12" />
      <link label="" src="102" targ="1" sign="+" id="504" targPad="5" />
      <link label="" src="102" targ="102" sign="+" id="3645" targPad="5" />
      <link label="" src="102" targ="103" sign="+" id="104" targPad="4" />
      <link label="" src="102" targ="107" sign="+" id="4757" targPad="4" />
      <link label="" src="102" targ="116" sign="+" id="1092" targPad="5" />
      <link label="" src="102" targ="118" sign="+" id="3344" targPad="4" />
      <link label="" src="102" targ="1190" sign="-" id="1755" targPad="5" />
      <link label="" src="102" targ="12" sign="+" id="2819" targPad="4" />
      <link label="" src="102" targ="123" sign="-" id="4273" targPad="5" />
      <link label="" src="102" targ="124" sign="-" id="980" targPad="5" />
      <link label="" src="102" targ="134" sign="+" id="1273" targPad="4" />
      <link label="" src="102" targ="138" sign="-" id="1271" targPad="4" />
      <link label="" src="102" targ="1381" sign="-" id="1382" targPad="5" />
      <link label="" src="102" targ="14" sign="+" id="799" targPad="4" />
      <link label="" src="102" targ="140" sign="+" id="1609" targPad="5" />
      <link label="" src="102" targ="148" sign="+" id="5321" targPad="5" />
      <link label="" src="102" targ="156" sign="-" id="3857" targPad="5" />
      <link label="" src="102" targ="167" sign="+" id="2291" targPad="5" />
      <link label="" src="102" targ="174" sign="-" id="1897" targPad="4" />
      <link label="" src="102" targ="188" sign="+" id="5302" targPad="4" />
      <link label="" src="102" targ="189" sign="+" id="1566" targPad="4" />
      <link label="" src="102" targ="193" sign="+" id="5559" targPad="5" />
      <link label="" src="102" targ="199" sign="-" id="3191" targPad="4" />
      <link label="" src="102" targ="212" sign="-" id="5503" targPad="5" />
      <link label="" src="102" targ="222" sign="+" id="2713" targPad="5" />
      <link label="" src="102" targ="224" sign="+" id="4364" targPad="5" />
      <link label="" src="102" targ="23" sign="+" id="1292" targPad="4" />
      <link label="" src="102" targ="243" sign="+" id="1977" targPad="4" />
      <link label="" src="102" targ="247" sign="-" id="1306" targPad="4" />
      <link label="" src="102" targ="250" sign="-" id="477" targPad="5" />
      <link label="" src="102" targ="254" sign="+" id="3438" targPad="5" />
      <link label="" src="102" targ="273" sign="-" id="294" targPad="5" />
      <link label="" src="102" targ="275" sign="+" id="1770" targPad="5" />
      <link label="" src="102" targ="28" sign="+" id="1303" targPad="4" />
      <link label="" src="102" targ="3" sign="+" id="5264" targPad="4" />
      <link label="" src="102" targ="307" sign="+" id="2676" targPad="4" />
      <link label="" src="102" targ="312" sign="+" id="3149" targPad="4" />
      <link label="" src="102" targ="316" sign="+" id="2737" targPad="4" />
      <link label="" src="102" targ="319" sign="+" id="2738" targPad="5" />
      <link label="" src="102" targ="323" sign="+" id="2782" targPad="5" />
      <link label="" src="102" targ="326" sign="+" id="993" targPad="5" />
      <link label="" src="102" targ="33" sign="-" id="2298" targPad="4" />
      <link label="" src="102" targ="330" sign="+" id="3557" targPad="5" />
      <link label="" src="102" targ="347" sign="+" id="1341" targPad="5" />
      <link label="" src="102" targ="35" sign="+" id="5367" targPad="5" />
      <link label="" src="102" targ="361" sign="+" id="396" targPad="5" />
      <link label="" src="102" targ="365" sign="-" id="841" targPad="5" />
      <link label="" src="102" targ="409" sign="-" id="1210" targPad="5" />
      <link label="" src="102" targ="417" sign="-" id="3570" targPad="5" />
      <link label="" src="102" targ="425" sign="+" id="1342" targPad="5" />
      <link label="" src="102" targ="463" sign="-" id="749" targPad="5" />
      <link label="" src="102" targ="47" sign="+" id="2849" targPad="5" />
      <link label="" src="102" targ="473" sign="-" id="474" targPad="5" />
      <link label="" src="102" targ="49" sign="+" id="4872" targPad="5" />
      <link label="" src="102" targ="53" sign="+" id="5737" targPad="4" />
      <link label="" src="102" targ="535" sign="+" id="4719" targPad="5" />
      <link label="" src="102" targ="54" sign="-" id="1177" targPad="4" />
      <link label="" src="102" targ="552" sign="+" id="2250" targPad="5" />
      <link label="" src="102" targ="564" sign="+" id="2007" targPad="5" />
      <link label="" src="102" targ="635" sign="+" id="1778" targPad="5" />
      <link label="" src="102" targ="65" sign="-" id="3105" targPad="4" />
      <link label="" src="102" targ="695" sign="+" id="1765" targPad="5" />
      <link label="" src="102" targ="7" sign="+" id="3875" targPad="5" />
      <link label="" src="102" targ="77" sign="+" id="4032" targPad="4" />
      <link label="" src="102" targ="78" sign="+" id="5299" targPad="5" />
      <link label="" src="102" targ="85" sign="+" id="927" targPad="4" />
      <link label="" src="102" targ="9" sign="+" id="2821" targPad="4" />
      <link label="" src="102" targ="90" sign="+" id="3904" targPad="5" />
      <link label="" src="102" targ="94" sign="-" id="2045" targPad="4" />
      <link label="" src="103" targ="1" sign="+" id="3615" targPad="-3" />
      <link label="" src="103" targ="10" sign="-" id="4607" targPad="0" />
      <link label="" src="103" targ="102" sign="+" id="105" targPad="0" />
      <link label="" src="103" targ="103" sign="+" id="5756" targPad="5" />
      <link label="" src="103" targ="1047" sign="+" id="5232" targPad="-1" />
      <link label="" src="103" targ="107" sign="+" id="1689" targPad="-3" />
      <link label="" src="103" targ="1152" sign="-" id="2309" targPad="0" />
      <link label="" src="103" targ="116" sign="+" id="3902" targPad="-1" />
      <link label="" src="103" targ="118" sign="+" id="1363" targPad="-3" />
      <link label="" src="103" targ="1190" sign="-" id="4585" targPad="0" />
      <link label="" src="103" targ="12" sign="+" id="5361" targPad="-3" />
      <link label="" src="103" targ="123" sign="-" id="1071" targPad="-8" />
      <link label="" src="103" targ="124" sign="-" id="3725" targPad="-20" />
      <link label="" src="103" targ="1276" sign="+" id="5746" targPad="-1" />
      <link label="" src="103" targ="128" sign="-" id="1888" targPad="0" />
      <link label="" src="103" targ="130" sign="-" id="2682" targPad="-2" />
      <link label="" src="103" targ="132" sign="-" id="2599" targPad="3" />
      <link label="" src="103" targ="134" sign="-" id="5173" targPad="-10" />
      <link label="" src="103" targ="134" sign="+" id="5175" targPad="-9" />
      <link label="" src="103" targ="1371" sign="+" id="5735" targPad="2" />
      <link label="" src="103" targ="138" sign="-" id="5172" targPad="-15" />
      <link label="" src="103" targ="14" sign="+" id="3243" targPad="-2" />
      <link label="" src="103" targ="142" sign="-" id="624" targPad="0" />
      <link label="" src="103" targ="146" sign="+" id="2386" targPad="1" />
      <link label="" src="103" targ="148" sign="+" id="2069" targPad="-3" />
      <link label="" src="103" targ="15" sign="+" id="2829" targPad="0" />
      <link label="" src="103" targ="150" sign="+" id="3886" targPad="1" />
      <link label="" src="103" targ="152" sign="+" id="2488" targPad="0" />
      <link label="" src="103" targ="154" sign="+" id="5761" targPad="-2" />
      <link label="" src="103" targ="156" sign="-" id="1035" targPad="-4" />
      <link label="" src="103" targ="161" sign="+" id="3726" targPad="-1" />
      <link label="" src="103" targ="163" sign="-" id="3718" targPad="0" />
      <link label="" src="103" targ="167" sign="-" id="4736" targPad="3" />
      <link label="" src="103" targ="169" sign="-" id="2033" targPad="1" />
      <link label="" src="103" targ="17" sign="+" id="2617" targPad="-3" />
      <link label="" src="103" targ="171" sign="+" id="1929" targPad="2" />
      <link label="" src="103" targ="172" sign="-" id="1486" targPad="0" />
      <link label="" src="103" targ="174" sign="-" id="1488" targPad="-20" />
      <link label="" src="103" targ="177" sign="-" id="178" targPad="1" />
      <link label="" src="103" targ="177" sign="+" id="179" targPad="2" />
      <link label="" src="103" targ="18" sign="-" id="3705" targPad="-1" />
      <link label="" src="103" targ="180" sign="+" id="788" targPad="-1" />
      <link label="" src="103" targ="184" sign="-" id="839" targPad="-3" />
      <link label="" src="103" targ="186" sign="-" id="775" targPad="1" />
      <link label="" src="103" targ="188" sign="+" id="2014" targPad="-4" />
      <link label="" src="103" targ="189" sign="+" id="3822" targPad="-3" />
      <link label="" src="103" targ="193" sign="+" id="2655" targPad="1" />
      <link label="" src="103" targ="199" sign="-" id="200" targPad="-19" />
      <link label="" src="103" targ="20" sign="+" id="4023" targPad="-1" />
      <link label="" src="103" targ="202" sign="+" id="5516" targPad="-1" />
      <link label="" src="103" targ="206" sign="+" id="2072" targPad="-1" />
      <link label="" src="103" targ="21" sign="-" id="2313" targPad="-5" />
      <link label="" src="103" targ="210" sign="-" id="1754" targPad="0" />
      <link label="" src="103" targ="212" sign="-" id="2582" targPad="-7" />
      <link label="" src="103" targ="217" sign="+" id="5710" targPad="-2" />
      <link label="" src="103" targ="218" sign="-" id="285" targPad="-1" />
      <link label="" src="103" targ="222" sign="-" id="3623" targPad="-9" />
      <link label="" src="103" targ="224" sign="+" id="1270" targPad="-2" />
      <link label="" src="103" targ="228" sign="-" id="2583" targPad="0" />
      <link label="" src="103" targ="23" sign="+" id="2216" targPad="-3" />
      <link label="" src="103" targ="230" sign="+" id="5532" targPad="-2" />
      <link label="" src="103" targ="238" sign="-" id="618" targPad="-6" />
      <link label="" src="103" targ="24" sign="+" id="2402" targPad="-1" />
      <link label="" src="103" targ="243" sign="+" id="5740" targPad="-4" />
      <link label="" src="103" targ="247" sign="-" id="2204" targPad="-9" />
      <link label="" src="103" targ="250" sign="-" id="3672" targPad="-4" />
      <link label="" src="103" targ="254" sign="+" id="3051" targPad="-3" />
      <link label="" src="103" targ="256" sign="-" id="1093" targPad="-1" />
      <link label="" src="103" targ="26" sign="+" id="2208" targPad="-4" />
      <link label="" src="103" targ="264" sign="-" id="2111" targPad="2" />
      <link label="" src="103" targ="269" sign="+" id="3663" targPad="-1" />
      <link label="" src="103" targ="271" sign="+" id="3661" targPad="-1" />
      <link label="" src="103" targ="273" sign="+" id="3245" targPad="-28" />
      <link label="" src="103" targ="273" sign="-" id="3246" targPad="-29" />
      <link label="" src="103" targ="275" sign="+" id="4838" targPad="-4" />
      <link label="" src="103" targ="278" sign="-" id="4238" targPad="-9" />
      <link label="" src="103" targ="28" sign="+" id="2214" targPad="-3" />
      <link label="" src="103" targ="286" sign="+" id="3418" targPad="-2" />
      <link label="" src="103" targ="287" sign="-" id="1356" targPad="3" />
      <link label="" src="103" targ="3" sign="+" id="2147" targPad="-5" />
      <link label="" src="103" targ="30" sign="+" id="5357" targPad="-2" />
      <link label="" src="103" targ="303" sign="+" id="4611" targPad="1" />
      <link label="" src="103" targ="312" sign="+" id="1546" targPad="1" />
      <link label="" src="103" targ="316" sign="+" id="5287" targPad="-1" />
      <link label="" src="103" targ="319" sign="+" id="5291" targPad="1" />
      <link label="" src="103" targ="32" sign="+" id="4758" targPad="-3" />
      <link label="" src="103" targ="321" sign="+" id="5334" targPad="1" />
      <link label="" src="103" targ="323" sign="+" id="5331" targPad="-2" />
      <link label="" src="103" targ="326" sign="+" id="2202" targPad="-3" />
      <link label="" src="103" targ="33" sign="-" id="4624" targPad="-16" />
      <link label="" src="103" targ="330" sign="+" id="2444" targPad="-3" />
      <link label="" src="103" targ="332" sign="+" id="2443" targPad="1" />
      <link label="" src="103" targ="334" sign="-" id="2449" targPad="-6" />
      <link label="" src="103" targ="336" sign="+" id="949" targPad="-1" />
      <link label="" src="103" targ="342" sign="+" id="1090" targPad="-1" />
      <link label="" src="103" targ="347" sign="+" id="3329" targPad="-2" />
      <link label="" src="103" targ="35" sign="-" id="656" targPad="-11" />
      <link label="" src="103" targ="35" sign="+" id="658" targPad="-10" />
      <link label="" src="103" targ="352" sign="-" id="684" targPad="-7" />
      <link label="" src="103" targ="361" sign="+" id="3510" targPad="-3" />
      <link label="" src="103" targ="363" sign="+" id="4700" targPad="0" />
      <link label="" src="103" targ="365" sign="-" id="3446" targPad="-1" />
      <link label="" src="103" targ="38" sign="+" id="5248" targPad="2" />
      <link label="" src="103" targ="382" sign="+" id="705" targPad="-3" />
      <link label="" src="103" targ="397" sign="-" id="2991" targPad="4" />
      <link label="" src="103" targ="4" sign="+" id="3778" targPad="0" />
      <link label="" src="103" targ="409" sign="-" id="3500" targPad="-3" />
      <link label="" src="103" targ="41" sign="+" id="3098" targPad="-1" />
      <link label="" src="103" targ="425" sign="+" id="3326" targPad="-3" />
      <link label="" src="103" targ="441" sign="+" id="3471" targPad="-1" />
      <link label="" src="103" targ="456" sign="-" id="4006" targPad="-9" />
      <link label="" src="103" targ="46" sign="+" id="1116" targPad="-2" />
      <link label="" src="103" targ="461" sign="-" id="3251" targPad="-7" />
      <link label="" src="103" targ="461" sign="+" id="3252" targPad="-6" />
      <link label="" src="103" targ="463" sign="-" id="3457" targPad="-19" />
      <link label="" src="103" targ="47" sign="+" id="4799" targPad="-2" />
      <link label="" src="103" targ="473" sign="-" id="3650" targPad="-3" />
      <link label="" src="103" targ="486" sign="+" id="1739" targPad="2" />
      <link label="" src="103" targ="49" sign="+" id="2144" targPad="-3" />
      <link label="" src="103" targ="51" sign="+" id="2612" targPad="-2" />
      <link label="" src="103" targ="514" sign="+" id="3487" targPad="-2" />
      <link label="" src="103" targ="53" sign="+" id="2661" targPad="-3" />
      <link label="" src="103" targ="535" sign="+" id="4349" targPad="-3" />
      <link label="" src="103" targ="54" sign="-" id="2041" targPad="-13" />
      <link label="" src="103" targ="552" sign="-" id="4442" targPad="-1" />
      <link label="" src="103" targ="552" sign="+" id="4444" targPad="0" />
      <link label="" src="103" targ="56" sign="+" id="3621" targPad="-1" />
      <link label="" src="103" targ="564" sign="+" id="5501" targPad="-3" />
      <link label="" src="103" targ="568" sign="+" id="3493" targPad="0" />
      <link label="" src="103" targ="57" sign="+" id="2700" targPad="0" />
      <link label="" src="103" targ="575" sign="-" id="2864" targPad="4" />
      <link label="" src="103" targ="585" sign="+" id="5427" targPad="0" />
      <link label="" src="103" targ="59" sign="+" id="4356" targPad="-2" />
      <link label="" src="103" targ="591" sign="-" id="1480" targPad="0" />
      <link label="" src="103" targ="597" sign="+" id="4129" targPad="1" />
      <link label="" src="103" targ="6" sign="+" id="5269" targPad="2" />
      <link label="" src="103" targ="60" sign="+" id="158" targPad="0" />
      <link label="" src="103" targ="622" sign="+" id="4722" targPad="0" />
      <link label="" src="103" targ="635" sign="+" id="4822" targPad="-1" />
      <link label="" src="103" targ="644" sign="-" id="4987" targPad="-2" />
      <link label="" src="103" targ="65" sign="+" id="1670" targPad="-6" />
      <link label="" src="103" targ="65" sign="-" id="1672" targPad="-7" />
      <link label="" src="103" targ="68" sign="+" id="1676" targPad="-1" />
      <link label="" src="103" targ="693" sign="+" id="5240" targPad="-1" />
      <link label="" src="103" targ="695" sign="-" id="5725" targPad="-5" />
      <link label="" src="103" targ="695" sign="+" id="5727" targPad="-4" />
      <link label="" src="103" targ="7" sign="+" id="589" targPad="-3" />
      <link label="" src="103" targ="71" sign="+" id="4019" targPad="-3" />
      <link label="" src="103" targ="72" sign="+" id="572" targPad="-1" />
      <link label="" src="103" targ="74" sign="+" id="5130" targPad="-2" />
      <link label="" src="103" targ="741" sign="+" id="4232" targPad="2" />
      <link label="" src="103" targ="764" sign="-" id="1507" targPad="3" />
      <link label="" src="103" targ="77" sign="+" id="5036" targPad="-3" />
      <link label="" src="103" targ="78" sign="+" id="3771" targPad="-4" />
      <link label="" src="103" targ="794" sign="+" id="1983" targPad="2" />
      <link label="" src="103" targ="81" sign="+" id="2364" targPad="-3" />
      <link label="" src="103" targ="815" sign="+" id="5436" targPad="-1" />
      <link label="" src="103" targ="83" sign="+" id="1552" targPad="-1" />
      <link label="" src="103" targ="85" sign="+" id="2360" targPad="-5" />
      <link label="" src="103" targ="87" sign="+" id="1549" targPad="0" />
      <link label="" src="103" targ="9" sign="+" id="5372" targPad="-5" />
      <link label="" src="103" targ="90" sign="+" id="1059" targPad="-2" />
      <link label="" src="103" targ="909" sign="+" id="1354" targPad="1" />
      <link label="" src="103" targ="918" sign="-" id="5221" targPad="1" />
      <link label="" src="103" targ="929" sign="+" id="1864" targPad="1" />
      <link label="" src="103" targ="94" sign="-" id="4581" targPad="-14" />
      <link label="" src="103" targ="968" sign="+" id="969" targPad="3" />
      <link label="" src="103" targ="98" sign="+" id="1698" targPad="-2" />
      <link label="" src="107" targ="1" sign="+" id="5047" targPad="-2" />
      <link label="" src="107" targ="10" sign="-" id="1050" targPad="1" />
      <link label="" src="107" targ="102" sign="+" id="4756" targPad="1" />
      <link label="" src="107" targ="103" sign="+" id="1692" targPad="-3" />
      <link label="" src="107" targ="1047" sign="+" id="4868" targPad="0" />
      <link label="" src="107" targ="107" sign="+" id="3061" targPad="5" />
      <link label="" src="107" targ="1152" sign="-" id="4941" targPad="1" />
      <link label="" src="107" targ="116" sign="+" id="570" targPad="0" />
      <link label="" src="107" targ="118" sign="+" id="1806" targPad="-2" />
      <link label="" src="107" targ="12" sign="+" id="110" targPad="-2" />
      <link label="" src="107" targ="123" sign="-" id="2107" targPad="-7" />
      <link label="" src="107" targ="124" sign="-" id="737" targPad="-19" />
      <link label="" src="107" targ="1276" sign="+" id="1657" targPad="0" />
      <link label="" src="107" targ="130" sign="-" id="2016" targPad="-1" />
      <link label="" src="107" targ="134" sign="-" id="630" targPad="-8" />
      <link label="" src="107" targ="134" sign="+" id="632" targPad="-7" />
      <link label="" src="107" targ="138" sign="-" id="628" targPad="-14" />
      <link label="" src="107" targ="14" sign="+" id="5563" targPad="-1" />
      <link label="" src="107" targ="142" sign="-" id="4028" targPad="1" />
      <link label="" src="107" targ="148" sign="+" id="2465" targPad="-2" />
      <link label="" src="107" targ="154" sign="+" id="1693" targPad="-1" />
      <link label="" src="107" targ="156" sign="-" id="3556" targPad="-3" />
      <link label="" src="107" targ="161" sign="+" id="734" targPad="0" />
      <link label="" src="107" targ="17" sign="+" id="2128" targPad="-2" />
      <link label="" src="107" targ="172" sign="-" id="3190" targPad="1" />
      <link label="" src="107" targ="174" sign="-" id="3175" targPad="-19" />
      <link label="" src="107" targ="18" sign="-" id="874" targPad="0" />
      <link label="" src="107" targ="180" sign="+" id="3596" targPad="0" />
      <link label="" src="107" targ="188" sign="+" id="2325" targPad="-3" />
      <link label="" src="107" targ="189" sign="+" id="454" targPad="-2" />
      <link label="" src="107" targ="199" sign="-" id="4180" targPad="-18" />
      <link label="" src="107" targ="20" sign="+" id="582" targPad="0" />
      <link label="" src="107" targ="202" sign="+" id="913" targPad="0" />
      <link label="" src="107" targ="206" sign="+" id="955" targPad="0" />
      <link label="" src="107" targ="21" sign="-" id="2277" targPad="-4" />
      <link label="" src="107" targ="212" sign="-" id="3435" targPad="-6" />
      <link label="" src="107" targ="217" sign="+" id="1554" targPad="-1" />
      <link label="" src="107" targ="218" sign="-" id="3955" targPad="0" />
      <link label="" src="107" targ="222" sign="-" id="771" targPad="-8" />
      <link label="" src="107" targ="222" sign="+" id="772" targPad="-7" />
      <link label="" src="107" targ="224" sign="+" id="3381" targPad="-1" />
      <link label="" src="107" targ="228" sign="-" id="3434" targPad="1" />
      <link label="" src="107" targ="23" sign="+" id="4944" targPad="-2" />
      <link label="" src="107" targ="230" sign="+" id="962" targPad="-1" />
      <link label="" src="107" targ="238" sign="-" id="2475" targPad="-5" />
      <link label="" src="107" targ="24" sign="+" id="3560" targPad="0" />
      <link label="" src="107" targ="243" sign="+" id="1495" targPad="-3" />
      <link label="" src="107" targ="250" sign="-" id="2263" targPad="-3" />
      <link label="" src="107" targ="254" sign="+" id="4315" targPad="-2" />
      <link label="" src="107" targ="256" sign="-" id="3521" targPad="0" />
      <link label="" src="107" targ="26" sign="+" id="4932" targPad="-3" />
      <link label="" src="107" targ="264" sign="-" id="3877" targPad="3" />
      <link label="" src="107" targ="269" sign="+" id="727" targPad="0" />
      <link label="" src="107" targ="273" sign="+" id="5488" targPad="-26" />
      <link label="" src="107" targ="273" sign="-" id="5491" targPad="-27" />
      <link label="" src="107" targ="275" sign="+" id="277" targPad="-3" />
      <link label="" src="107" targ="278" sign="-" id="2919" targPad="-8" />
      <link label="" src="107" targ="28" sign="+" id="4928" targPad="-2" />
      <link label="" src="107" targ="286" sign="+" id="5397" targPad="-1" />
      <link label="" src="107" targ="3" sign="+" id="2179" targPad="-4" />
      <link label="" src="107" targ="30" sign="+" id="115" targPad="-1" />
      <link label="" src="107" targ="307" sign="+" id="868" targPad="0" />
      <link label="" src="107" targ="319" sign="+" id="476" targPad="2" />
      <link label="" src="107" targ="32" sign="+" id="126" targPad="-2" />
      <link label="" src="107" targ="326" sign="+" id="5026" targPad="-2" />
      <link label="" src="107" targ="33" sign="-" id="1205" targPad="-15" />
      <link label="" src="107" targ="330" sign="+" id="1399" targPad="-2" />
      <link label="" src="107" targ="332" sign="+" id="1395" targPad="2" />
      <link label="" src="107" targ="336" sign="+" id="2166" targPad="0" />
      <link label="" src="107" targ="342" sign="+" id="2046" targPad="0" />
      <link label="" src="107" targ="347" sign="+" id="2644" targPad="-1" />
      <link label="" src="107" targ="35" sign="-" id="2517" targPad="-9" />
      <link label="" src="107" targ="35" sign="+" id="2518" targPad="-8" />
      <link label="" src="107" targ="352" sign="-" id="3573" targPad="-6" />
      <link label="" src="107" targ="361" sign="+" id="4390" targPad="-2" />
      <link label="" src="107" targ="365" sign="-" id="4731" targPad="0" />
      <link label="" src="107" targ="38" sign="+" id="4832" targPad="3" />
      <link label="" src="107" targ="382" sign="+" id="3618" targPad="-2" />
      <link label="" src="107" targ="4" sign="+" id="869" targPad="1" />
      <link label="" src="107" targ="409" sign="-" id="921" targPad="-2" />
      <link label="" src="107" targ="41" sign="+" id="5602" targPad="0" />
      <link label="" src="107" targ="413" sign="+" id="1224" targPad="3" />
      <link label="" src="107" targ="425" sign="+" id="2648" targPad="-2" />
      <link label="" src="107" targ="441" sign="+" id="5253" targPad="0" />
      <link label="" src="107" targ="456" sign="-" id="4445" targPad="-8" />
      <link label="" src="107" targ="46" sign="+" id="3319" targPad="-1" />
      <link label="" src="107" targ="461" sign="-" id="4910" targPad="-5" />
      <link label="" src="107" targ="461" sign="+" id="4912" targPad="-4" />
      <link label="" src="107" targ="463" sign="-" id="1027" targPad="-18" />
      <link label="" src="107" targ="47" sign="+" id="3784" targPad="-1" />
      <link label="" src="107" targ="473" sign="-" id="5019" targPad="-2" />
      <link label="" src="107" targ="486" sign="+" id="4075" targPad="3" />
      <link label="" src="107" targ="49" sign="+" id="3769" targPad="-2" />
      <link label="" src="107" targ="51" sign="+" id="2133" targPad="-1" />
      <link label="" src="107" targ="514" sign="+" id="5141" targPad="-1" />
      <link label="" src="107" targ="535" sign="+" id="2906" targPad="-2" />
      <link label="" src="107" targ="54" sign="-" id="3841" targPad="-12" />
      <link label="" src="107" targ="552" sign="-" id="1423" targPad="1" />
      <link label="" src="107" targ="552" sign="+" id="1424" targPad="2" />
      <link label="" src="107" targ="56" sign="+" id="763" targPad="0" />
      <link label="" src="107" targ="564" sign="+" id="1611" targPad="-2" />
      <link label="" src="107" targ="568" sign="+" id="4491" targPad="1" />
      <link label="" src="107" targ="59" sign="+" id="5705" targPad="-1" />
      <link label="" src="107" targ="591" sign="-" id="3177" targPad="1" />
      <link label="" src="107" targ="60" sign="+" id="2787" targPad="1" />
      <link label="" src="107" targ="606" sign="-" id="2476" targPad="-11" />
      <link label="" src="107" targ="622" sign="+" id="5429" targPad="1" />
      <link label="" src="107" targ="644" sign="-" id="828" targPad="-1" />
      <link label="" src="107" targ="65" sign="+" id="2932" targPad="-4" />
      <link label="" src="107" targ="65" sign="-" id="2933" targPad="-5" />
      <link label="" src="107" targ="68" sign="+" id="2927" targPad="0" />
      <link label="" src="107" targ="693" sign="+" id="4990" targPad="0" />
      <link label="" src="107" targ="695" sign="-" id="1633" targPad="-3" />
      <link label="" src="107" targ="7" sign="+" id="4007" targPad="-2" />
      <link label="" src="107" targ="71" sign="+" id="4633" targPad="-2" />
      <link label="" src="107" targ="72" sign="+" id="2500" targPad="0" />
      <link label="" src="107" targ="74" sign="+" id="559" targPad="-1" />
      <link label="" src="107" targ="77" sign="+" id="2242" targPad="-2" />
      <link label="" src="107" targ="78" sign="+" id="685" targPad="-3" />
      <link label="" src="107" targ="794" sign="+" id="4017" targPad="3" />
      <link label="" src="107" targ="81" sign="+" id="5082" targPad="-2" />
      <link label="" src="107" targ="815" sign="+" id="4733" targPad="0" />
      <link label="" src="107" targ="83" sign="+" id="2904" targPad="0" />
      <link label="" src="107" targ="85" sign="+" id="5088" targPad="-4" />
      <link label="" src="107" targ="87" sign="+" id="2903" targPad="1" />
      <link label="" src="107" targ="9" sign="+" id="114" targPad="-4" />
      <link label="" src="107" targ="90" sign="+" id="2796" targPad="-1" />
      <link label="" src="107" targ="909" sign="+" id="1793" targPad="2" />
      <link label="" src="107" targ="918" sign="-" id="4642" targPad="2" />
      <link label="" src="107" targ="94" sign="-" id="1285" targPad="-13" />
      <link label="" src="107" targ="98" sign="+" id="3058" targPad="-1" />
      <link label="" src="118" targ="1" sign="+" id="716" targPad="-1" />
      <link label="" src="118" targ="10" sign="-" id="4945" targPad="2" />
      <link label="" src="118" targ="103" sign="+" id="1365" targPad="-2" />
      <link label="" src="118" targ="1047" sign="+" id="5101" targPad="1" />
      <link label="" src="118" targ="107" sign="+" id="1804" targPad="-2" />
      <link label="" src="118" targ="118" sign="+" id="2802" targPad="5" />
      <link label="" src="118" targ="12" sign="+" id="1144" targPad="-1" />
      <link label="" src="118" targ="123" sign="-" id="2472" targPad="-6" />
      <link label="" src="118" targ="124" sign="-" id="590" targPad="-18" />
      <link label="" src="118" targ="1276" sign="+" id="1330" targPad="1" />
      <link label="" src="118" targ="128" sign="-" id="1863" targPad="1" />
      <link label="" src="118" targ="130" sign="-" id="3903" targPad="0" />
      <link label="" src="118" targ="132" sign="-" id="2282" targPad="4" />
      <link label="" src="118" targ="134" sign="+" id="947" targPad="-6" />
      <link label="" src="118" targ="1369" sign="+" id="1370" targPad="4" />
      <link label="" src="118" targ="1371" sign="+" id="1372" targPad="3" />
      <link label="" src="118" targ="138" sign="-" id="971" targPad="-13" />
      <link label="" src="118" targ="14" sign="+" id="119" targPad="0" />
      <link label="" src="118" targ="146" sign="+" id="3711" targPad="2" />
      <link label="" src="118" targ="148" sign="+" id="2096" targPad="-1" />
      <link label="" src="118" targ="15" sign="+" id="4092" targPad="1" />
      <link label="" src="118" targ="150" sign="+" id="915" targPad="2" />
      <link label="" src="118" targ="152" sign="+" id="2225" targPad="1" />
      <link label="" src="118" targ="154" sign="+" id="1367" targPad="0" />
      <link label="" src="118" targ="156" sign="-" id="3609" targPad="-2" />
      <link label="" src="118" targ="161" sign="+" id="613" targPad="1" />
      <link label="" src="118" targ="163" sign="-" id="612" targPad="1" />
      <link label="" src="118" targ="17" sign="+" id="2247" targPad="-1" />
      <link label="" src="118" targ="172" sign="-" id="5499" targPad="2" />
      <link label="" src="118" targ="174" sign="-" id="5498" targPad="-18" />
      <link label="" src="118" targ="177" sign="-" id="3207" targPad="3" />
      <link label="" src="118" targ="18" sign="-" id="746" targPad="1" />
      <link label="" src="118" targ="180" sign="+" id="3730" targPad="1" />
      <link label="" src="118" targ="186" sign="-" id="3572" targPad="2" />
      <link label="" src="118" targ="188" sign="+" id="2076" targPad="-2" />
      <link label="" src="118" targ="189" sign="+" id="2403" targPad="-1" />
      <link label="" src="118" targ="193" sign="+" id="3948" targPad="2" />
      <link label="" src="118" targ="199" sign="-" id="4236" targPad="-17" />
      <link label="" src="118" targ="20" sign="+" id="780" targPad="1" />
      <link label="" src="118" targ="202" sign="+" id="4707" targPad="1" />
      <link label="" src="118" targ="206" sign="+" id="2285" targPad="1" />
      <link label="" src="118" targ="212" sign="-" id="3873" targPad="-5" />
      <link label="" src="118" targ="217" sign="+" id="1478" targPad="0" />
      <link label="" src="118" targ="218" sign="-" id="3385" targPad="1" />
      <link label="" src="118" targ="222" sign="-" id="723" targPad="-6" />
      <link label="" src="118" targ="222" sign="+" id="725" targPad="-5" />
      <link label="" src="118" targ="224" sign="+" id="5320" targPad="0" />
      <link label="" src="118" targ="228" sign="-" id="3879" targPad="2" />
      <link label="" src="118" targ="23" sign="+" id="4900" targPad="-1" />
      <link label="" src="118" targ="230" sign="+" id="4605" targPad="0" />
      <link label="" src="118" targ="238" sign="-" id="3411" targPad="-4" />
      <link label="" src="118" targ="24" sign="+" id="3706" targPad="1" />
      <link label="" src="118" targ="243" sign="+" id="1456" targPad="-2" />
      <link label="" src="118" targ="247" sign="-" id="4906" targPad="-8" />
      <link label="" src="118" targ="250" sign="-" id="251" targPad="-2" />
      <link label="" src="118" targ="254" sign="+" id="4222" targPad="-1" />
      <link label="" src="118" targ="256" sign="-" id="5143" targPad="1" />
      <link label="" src="118" targ="26" sign="+" id="4894" targPad="-2" />
      <link label="" src="118" targ="269" sign="+" id="670" targPad="1" />
      <link label="" src="118" targ="271" sign="+" id="671" targPad="0" />
      <link label="" src="118" targ="273" sign="+" id="5775" targPad="-24" />
      <link label="" src="118" targ="273" sign="-" id="5776" targPad="-25" />
      <link label="" src="118" targ="275" sign="+" id="4767" targPad="-2" />
      <link label="" src="118" targ="278" sign="-" id="2490" targPad="-7" />
      <link label="" src="118" targ="286" sign="+" id="354" targPad="0" />
      <link label="" src="118" targ="287" sign="-" id="2784" targPad="4" />
      <link label="" src="118" targ="3" sign="+" id="2341" targPad="-3" />
      <link label="" src="118" targ="30" sign="+" id="1146" targPad="0" />
      <link label="" src="118" targ="307" sign="+" id="744" targPad="1" />
      <link label="" src="118" targ="316" sign="+" id="1061" targPad="0" />
      <link label="" src="118" targ="32" sign="+" id="5432" targPad="-1" />
      <link label="" src="118" targ="321" sign="+" id="3830" targPad="2" />
      <link label="" src="118" targ="323" sign="+" id="3833" targPad="-1" />
      <link label="" src="118" targ="326" sign="+" id="4988" targPad="-1" />
      <link label="" src="118" targ="33" sign="-" id="1836" targPad="-14" />
      <link label="" src="118" targ="330" sign="+" id="3804" targPad="-1" />
      <link label="" src="118" targ="332" sign="+" id="3802" targPad="3" />
      <link label="" src="118" targ="334" sign="-" id="2301" targPad="-5" />
      <link label="" src="118" targ="336" sign="+" id="2447" targPad="1" />
      <link label="" src="118" targ="342" sign="+" id="2369" targPad="1" />
      <link label="" src="118" targ="347" sign="+" id="424" targPad="0" />
      <link label="" src="118" targ="35" sign="-" id="3460" targPad="-7" />
      <link label="" src="118" targ="35" sign="+" id="3462" targPad="-6" />
      <link label="" src="118" targ="361" sign="+" id="798" targPad="-1" />
      <link label="" src="118" targ="363" sign="+" id="4877" targPad="1" />
      <link label="" src="118" targ="365" sign="-" id="1348" targPad="1" />
      <link label="" src="118" targ="382" sign="+" id="3707" targPad="-1" />
      <link label="" src="118" targ="4" sign="+" id="1062" targPad="2" />
      <link label="" src="118" targ="409" sign="-" id="410" targPad="-1" />
      <link label="" src="118" targ="413" sign="+" id="700" targPad="4" />
      <link label="" src="118" targ="417" sign="-" id="4308" targPad="1" />
      <link label="" src="118" targ="425" sign="+" id="426" targPad="-1" />
      <link label="" src="118" targ="441" sign="+" id="442" targPad="1" />
      <link label="" src="118" targ="456" sign="-" id="747" targPad="-7" />
      <link label="" src="118" targ="46" sign="+" id="2544" targPad="0" />
      <link label="" src="118" targ="461" sign="-" id="462" targPad="-3" />
      <link label="" src="118" targ="461" sign="+" id="465" targPad="-2" />
      <link label="" src="118" targ="463" sign="-" id="464" targPad="-17" />
      <link label="" src="118" targ="47" sign="+" id="4981" targPad="0" />
      <link label="" src="118" targ="473" sign="-" id="701" targPad="-1" />
      <link label="" src="118" targ="49" sign="+" id="4739" targPad="-1" />
      <link label="" src="118" targ="51" sign="+" id="2237" targPad="0" />
      <link label="" src="118" targ="514" sign="+" id="515" targPad="0" />
      <link label="" src="118" targ="53" sign="+" id="3794" targPad="-2" />
      <link label="" src="118" targ="535" sign="+" id="2832" targPad="-1" />
      <link label="" src="118" targ="54" sign="-" id="4792" targPad="-11" />
      <link label="" src="118" targ="548" sign="+" id="1903" targPad="3" />
      <link label="" src="118" targ="56" sign="+" id="718" targPad="1" />
      <link label="" src="118" targ="564" sign="+" id="1483" targPad="-1" />
      <link label="" src="118" targ="568" sign="+" id="569" targPad="2" />
      <link label="" src="118" targ="57" sign="+" id="3860" targPad="1" />
      <link label="" src="118" targ="585" sign="+" id="1028" targPad="1" />
      <link label="" src="118" targ="59" sign="+" id="5678" targPad="0" />
      <link label="" src="118" targ="591" sign="-" id="5496" targPad="2" />
      <link label="" src="118" targ="597" sign="+" id="2686" targPad="2" />
      <link label="" src="118" targ="6" sign="+" id="972" targPad="3" />
      <link label="" src="118" targ="60" sign="+" id="2940" targPad="2" />
      <link label="" src="118" targ="606" sign="-" id="3407" targPad="-10" />
      <link label="" src="118" targ="622" sign="+" id="4413" targPad="2" />
      <link label="" src="118" targ="644" sign="-" id="2304" targPad="0" />
      <link label="" src="118" targ="65" sign="+" id="2805" targPad="-3" />
      <link label="" src="118" targ="68" sign="+" id="2825" targPad="1" />
      <link label="" src="118" targ="693" sign="+" id="5124" targPad="1" />
      <link label="" src="118" targ="7" sign="+" id="4094" targPad="-1" />
      <link label="" src="118" targ="71" sign="+" id="5165" targPad="-1" />
      <link label="" src="118" targ="72" sign="+" id="3506" targPad="1" />
      <link label="" src="118" targ="74" sign="+" id="834" targPad="0" />
      <link label="" src="118" targ="741" sign="+" id="5365" targPad="3" />
      <link label="" src="118" targ="77" sign="+" id="2038" targPad="-1" />
      <link label="" src="118" targ="78" sign="+" id="2463" targPad="-2" />
      <link label="" src="118" targ="81" sign="+" id="4845" targPad="-1" />
      <link label="" src="118" targ="815" sign="+" id="1168" targPad="1" />
      <link label="" src="118" targ="83" sign="+" id="2868" targPad="1" />
      <link label="" src="118" targ="85" sign="+" id="4842" targPad="-3" />
      <link label="" src="118" targ="87" sign="+" id="2875" targPad="2" />
      <link label="" src="118" targ="9" sign="+" id="1142" targPad="-3" />
      <link label="" src="118" targ="90" sign="+" id="2696" targPad="0" />
      <link label="" src="118" targ="918" sign="-" id="919" targPad="3" />
      <link label="" src="118" targ="929" sign="+" id="4325" targPad="2" />
      <link label="" src="118" targ="98" sign="+" id="1808" targPad="0" />
      <link label="" src="12" targ="0" sign="+" id="2838" targPad="4" />
      <link label="" src="12" targ="1" sign="+" id="2711" targPad="0" />
      <link label="" src="12" targ="10" sign="-" id="13" targPad="3" />
      <link label="" src="12" targ="102" sign="+" id="2820" targPad="2" />
      <link label="" src="12" targ="103" sign="+" id="5362" targPad="-1" />
      <link label="" src="12" targ="1047" sign="+" id="3477" targPad="2" />
      <link label="" src="12" targ="107" sign="+" id="108" targPad="-1" />
      <link label="" src="12" targ="1152" sign="-" id="3351" targPad="2" />
      <link label="" src="12" targ="116" sign="+" id="4866" targPad="1" />
      <link label="" src="12" targ="118" sign="+" id="1143" targPad="-1" />
      <link label="" src="12" targ="1190" sign="-" id="3511" targPad="1" />
      <link label="" src="12" targ="12" sign="+" id="5160" targPad="5" />
      <link label="" src="12" targ="123" sign="-" id="733" targPad="-5" />
      <link label="" src="12" targ="124" sign="-" id="1933" targPad="-17" />
      <link label="" src="12" targ="1276" sign="+" id="5366" targPad="2" />
      <link label="" src="12" targ="128" sign="-" id="1660" targPad="2" />
      <link label="" src="12" targ="130" sign="-" id="888" targPad="1" />
      <link label="" src="12" targ="134" sign="-" id="5292" targPad="-5" />
      <link label="" src="12" targ="134" sign="+" id="5293" targPad="-4" />
      <link label="" src="12" targ="1369" sign="+" id="5380" targPad="5" />
      <link label="" src="12" targ="1371" sign="+" id="5374" targPad="4" />
      <link label="" src="12" targ="138" sign="-" id="5310" targPad="-12" />
      <link label="" src="12" targ="1381" sign="-" id="3197" targPad="3" />
      <link label="" src="12" targ="14" sign="+" id="4284" targPad="1" />
      <link label="" src="12" targ="140" sign="+" id="4968" targPad="2" />
      <link label="" src="12" targ="142" sign="-" id="2910" targPad="2" />
      <link label="" src="12" targ="146" sign="+" id="2222" targPad="3" />
      <link label="" src="12" targ="148" sign="+" id="518" targPad="0" />
      <link label="" src="12" targ="15" sign="+" id="2857" targPad="2" />
      <link label="" src="12" targ="150" sign="+" id="5277" targPad="3" />
      <link label="" src="12" targ="152" sign="+" id="666" targPad="2" />
      <link label="" src="12" targ="154" sign="+" id="5356" targPad="1" />
      <link label="" src="12" targ="156" sign="-" id="2052" targPad="-1" />
      <link label="" src="12" targ="161" sign="+" id="1940" targPad="2" />
      <link label="" src="12" targ="163" sign="-" id="1936" targPad="2" />
      <link label="" src="12" targ="167" sign="-" id="4320" targPad="4" />
      <link label="" src="12" targ="169" sign="-" id="1113" targPad="2" />
      <link label="" src="12" targ="17" sign="+" id="520" targPad="0" />
      <link label="" src="12" targ="171" sign="+" id="3016" targPad="3" />
      <link label="" src="12" targ="172" sign="-" id="3933" targPad="3" />
      <link label="" src="12" targ="174" sign="-" id="3938" targPad="-17" />
      <link label="" src="12" targ="177" sign="+" id="3049" targPad="4" />
      <link label="" src="12" targ="18" sign="-" id="4817" targPad="2" />
      <link label="" src="12" targ="180" sign="+" id="2088" targPad="2" />
      <link label="" src="12" targ="184" sign="-" id="2717" targPad="-2" />
      <link label="" src="12" targ="186" sign="-" id="1950" targPad="3" />
      <link label="" src="12" targ="188" sign="+" id="388" targPad="-1" />
      <link label="" src="12" targ="189" sign="+" id="4964" targPad="0" />
      <link label="" src="12" targ="193" sign="+" id="2527" targPad="3" />
      <link label="" src="12" targ="199" sign="-" id="2770" targPad="-16" />
      <link label="" src="12" targ="20" sign="+" id="5073" targPad="2" />
      <link label="" src="12" targ="202" sign="+" id="205" targPad="2" />
      <link label="" src="12" targ="206" sign="+" id="260" targPad="2" />
      <link label="" src="12" targ="21" sign="-" id="525" targPad="-3" />
      <link label="" src="12" targ="210" sign="-" id="1425" targPad="1" />
      <link label="" src="12" targ="212" sign="-" id="2436" targPad="-4" />
      <link label="" src="12" targ="217" sign="+" id="5424" targPad="1" />
      <link label="" src="12" targ="218" sign="-" id="1831" targPad="2" />
      <link label="" src="12" targ="222" sign="-" id="4669" targPad="-4" />
      <link label="" src="12" targ="222" sign="+" id="4673" targPad="-3" />
      <link label="" src="12" targ="224" sign="+" id="3767" targPad="1" />
      <link label="" src="12" targ="228" sign="-" id="2450" targPad="3" />
      <link label="" src="12" targ="23" sign="+" id="3370" targPad="0" />
      <link label="" src="12" targ="230" sign="+" id="234" targPad="1" />
      <link label="" src="12" targ="238" sign="-" id="1797" targPad="-3" />
      <link label="" src="12" targ="24" sign="+" id="2139" targPad="2" />
      <link label="" src="12" targ="243" sign="+" id="5441" targPad="-1" />
      <link label="" src="12" targ="247" sign="-" id="3382" targPad="-7" />
      <link label="" src="12" targ="250" sign="-" id="4665" targPad="-1" />
      <link label="" src="12" targ="254" sign="+" id="2765" targPad="0" />
      <link label="" src="12" targ="256" sign="-" id="2182" targPad="2" />
      <link label="" src="12" targ="26" sign="+" id="3353" targPad="-1" />
      <link label="" src="12" targ="264" sign="-" id="3300" targPad="4" />
      <link label="" src="12" targ="269" sign="+" id="4746" targPad="2" />
      <link label="" src="12" targ="271" sign="+" id="4742" targPad="1" />
      <link label="" src="12" targ="273" sign="+" id="4148" targPad="-22" />
      <link label="" src="12" targ="273" sign="-" id="4149" targPad="-23" />
      <link label="" src="12" targ="275" sign="+" id="1214" targPad="-1" />
      <link label="" src="12" targ="278" sign="-" id="1240" targPad="-6" />
      <link label="" src="12" targ="28" sign="+" id="3361" targPad="-1" />
      <link label="" src="12" targ="286" sign="+" id="4386" targPad="1" />
      <link label="" src="12" targ="287" sign="-" id="1119" targPad="5" />
      <link label="" src="12" targ="3" sign="+" id="675" targPad="-2" />
      <link label="" src="12" targ="30" sign="+" id="5152" targPad="1" />
      <link label="" src="12" targ="303" sign="+" id="4295" targPad="2" />
      <link label="" src="12" targ="307" sign="+" id="4815" targPad="2" />
      <link label="" src="12" targ="312" sign="+" id="1321" targPad="2" />
      <link label="" src="12" targ="316" sign="+" id="5183" targPad="1" />
      <link label="" src="12" targ="319" sign="+" id="5176" targPad="3" />
      <link label="" src="12" targ="32" sign="+" id="1078" targPad="0" />
      <link label="" src="12" targ="321" sign="+" id="5202" targPad="3" />
      <link label="" src="12" targ="323" sign="+" id="5204" targPad="0" />
      <link label="" src="12" targ="326" sign="+" id="3518" targPad="0" />
      <link label="" src="12" targ="33" sign="-" id="5767" targPad="-13" />
      <link label="" src="12" targ="330" sign="+" id="2885" targPad="0" />
      <link label="" src="12" targ="332" sign="+" id="2884" targPad="4" />
      <link label="" src="12" targ="334" sign="-" id="640" targPad="-4" />
      <link label="" src="12" targ="336" sign="+" id="824" targPad="2" />
      <link label="" src="12" targ="342" sign="+" id="637" targPad="2" />
      <link label="" src="12" targ="347" sign="+" id="4553" targPad="1" />
      <link label="" src="12" targ="35" sign="-" id="1882" targPad="-5" />
      <link label="" src="12" targ="35" sign="+" id="1883" targPad="-4" />
      <link label="" src="12" targ="352" sign="-" id="2801" targPad="-5" />
      <link label="" src="12" targ="361" sign="+" id="2509" targPad="0" />
      <link label="" src="12" targ="363" sign="+" id="849" targPad="2" />
      <link label="" src="12" targ="365" sign="-" id="2954" targPad="2" />
      <link label="" src="12" targ="38" sign="+" id="3587" targPad="4" />
      <link label="" src="12" targ="382" sign="+" id="2131" targPad="0" />
      <link label="" src="12" targ="4" sign="+" id="5343" targPad="3" />
      <link label="" src="12" targ="409" sign="-" id="4698" targPad="0" />
      <link label="" src="12" targ="41" sign="+" id="4166" targPad="1" />
      <link label="" src="12" targ="417" sign="-" id="2558" targPad="2" />
      <link label="" src="12" targ="425" sign="+" id="4548" targPad="0" />
      <link label="" src="12" targ="441" sign="+" id="4523" targPad="2" />
      <link label="" src="12" targ="456" sign="-" id="2418" targPad="-6" />
      <link label="" src="12" targ="46" sign="+" id="4337" targPad="1" />
      <link label="" src="12" targ="461" sign="-" id="4119" targPad="-1" />
      <link label="" src="12" targ="461" sign="+" id="4120" targPad="0" />
      <link label="" src="12" targ="463" sign="-" id="4532" targPad="-16" />
      <link label="" src="12" targ="47" sign="+" id="3199" targPad="1" />
      <link label="" src="12" targ="473" sign="-" id="4067" targPad="0" />
      <link label="" src="12" targ="486" sign="+" id="2848" targPad="4" />
      <link label="" src="12" targ="49" sign="+" id="3187" targPad="0" />
      <link label="" src="12" targ="51" sign="+" id="533" targPad="1" />
      <link label="" src="12" targ="514" sign="+" id="4496" targPad="1" />
      <link label="" src="12" targ="53" sign="+" id="2320" targPad="-1" />
      <link label="" src="12" targ="535" sign="+" id="1226" targPad="0" />
      <link label="" src="12" targ="54" sign="-" id="3338" targPad="-10" />
      <link label="" src="12" targ="548" sign="+" id="549" targPad="4" />
      <link label="" src="12" targ="552" sign="-" id="5651" targPad="3" />
      <link label="" src="12" targ="552" sign="+" id="5653" targPad="4" />
      <link label="" src="12" targ="56" sign="+" id="4680" targPad="2" />
      <link label="" src="12" targ="564" sign="+" id="5314" targPad="0" />
      <link label="" src="12" targ="568" sign="+" id="2592" targPad="3" />
      <link label="" src="12" targ="57" sign="+" id="857" targPad="2" />
      <link label="" src="12" targ="575" sign="-" id="2647" targPad="5" />
      <link label="" src="12" targ="585" sign="+" id="3712" targPad="2" />
      <link label="" src="12" targ="59" sign="+" id="4125" targPad="1" />
      <link label="" src="12" targ="591" sign="-" id="3937" targPad="3" />
      <link label="" src="12" targ="597" sign="+" id="1051" targPad="3" />
      <link label="" src="12" targ="6" sign="+" id="3607" targPad="4" />
      <link label="" src="12" targ="60" sign="+" id="1460" targPad="3" />
      <link label="" src="12" targ="606" sign="-" id="1798" targPad="-9" />
      <link label="" src="12" targ="622" sign="+" id="4218" targPad="3" />
      <link label="" src="12" targ="635" sign="+" id="1173" targPad="0" />
      <link label="" src="12" targ="644" sign="-" id="649" targPad="1" />
      <link label="" src="12" targ="65" sign="+" id="1249" targPad="-1" />
      <link label="" src="12" targ="65" sign="-" id="1253" targPad="-2" />
      <link label="" src="12" targ="68" sign="+" id="1265" targPad="2" />
      <link label="" src="12" targ="693" sign="+" id="3913" targPad="2" />
      <link label="" src="12" targ="695" sign="-" id="5471" targPad="-2" />
      <link label="" src="12" targ="695" sign="+" id="5472" targPad="-1" />
      <link label="" src="12" targ="7" sign="+" id="5635" targPad="0" />
      <link label="" src="12" targ="71" sign="+" id="3745" targPad="0" />
      <link label="" src="12" targ="72" sign="+" id="1867" targPad="2" />
      <link label="" src="12" targ="74" sign="+" id="4859" targPad="1" />
      <link label="" src="12" targ="741" sign="+" id="1258" targPad="4" />
      <link label="" src="12" targ="764" sign="-" id="4178" targPad="4" />
      <link label="" src="12" targ="77" sign="+" id="484" targPad="0" />
      <link label="" src="12" targ="78" sign="+" id="1180" targPad="-1" />
      <link label="" src="12" targ="794" sign="+" id="3158" targPad="4" />
      <link label="" src="12" targ="81" sign="+" id="3394" targPad="0" />
      <link label="" src="12" targ="815" sign="+" id="5134" targPad="2" />
      <link label="" src="12" targ="83" sign="+" id="1294" targPad="2" />
      <link label="" src="12" targ="85" sign="+" id="3399" targPad="-2" />
      <link label="" src="12" targ="87" sign="+" id="1311" targPad="3" />
      <link label="" src="12" targ="9" sign="+" id="5156" targPad="-2" />
      <link label="" src="12" targ="90" sign="+" id="4892" targPad="1" />
      <link label="" src="12" targ="909" sign="+" id="1125" targPad="3" />
      <link label="" src="12" targ="918" sign="-" id="5275" targPad="4" />
      <link label="" src="12" targ="929" sign="+" id="2947" targPad="3" />
      <link label="" src="12" targ="94" sign="-" id="95" targPad="-12" />
      <link label="" src="12" targ="968" sign="+" id="2262" targPad="4" />
      <link label="" src="12" targ="98" sign="+" id="111" targPad="1" />
      <link label="" src="123" targ="124" sign="+" id="125" targPad="-11" />
      <link label="" src="123" targ="138" sign="+" id="1353" targPad="-7" />
      <link label="" src="123" targ="174" sign="+" id="3739" targPad="-11" />
      <link label="" src="123" targ="184" sign="+" id="4208" targPad="1" />
      <link label="" src="123" targ="199" sign="+" id="4057" targPad="-10" />
      <link label="" src="123" targ="273" sign="+" id="5445" targPad="-13" />
      <link label="" src="123" targ="278" sign="+" id="832" targPad="-1" />
      <link label="" src="123" targ="334" sign="+" id="1972" targPad="-1" />
      <link label="" src="123" targ="456" sign="+" id="1133" targPad="-1" />
      <link label="" src="123" targ="463" sign="+" id="1629" targPad="-11" />
      <link label="" src="123" targ="54" sign="+" id="4433" targPad="-7" />
      <link label="" src="123" targ="606" sign="+" id="3026" targPad="-4" />
      <link label="" src="123" targ="94" sign="+" id="1428" targPad="-7" />
      <link label="" src="134" targ="1" sign="+" id="3874" targPad="-11" />
      <link label="" src="134" targ="10" sign="-" id="5616" targPad="-7" />
      <link label="" src="134" targ="102" sign="+" id="1272" targPad="-6" />
      <link label="" src="134" targ="103" sign="+" id="5174" targPad="-11" />
      <link label="" src="134" targ="107" sign="+" id="631" targPad="-10" />
      <link label="" src="134" targ="116" sign="+" id="1547" targPad="-9" />
      <link label="" src="134" targ="118" sign="+" id="948" targPad="-12" />
      <link label="" src="134" targ="1190" sign="-" id="5236" targPad="-7" />
      <link label="" src="134" targ="12" sign="+" id="5294" targPad="-10" />
      <link label="" src="134" targ="123" sign="-" id="1349" targPad="-16" />
      <link label="" src="134" targ="124" sign="-" id="1735" targPad="-28" />
      <link label="" src="134" targ="1276" sign="+" id="5121" targPad="-9" />
      <link label="" src="134" targ="128" sign="-" id="677" targPad="-7" />
      <link label="" src="134" targ="130" sign="-" id="2869" targPad="-9" />
      <link label="" src="134" targ="132" sign="-" id="227" targPad="-2" />
      <link label="" src="134" targ="134" sign="+" id="1446" targPad="5" />
      <link label="" src="134" targ="1371" sign="+" id="5167" targPad="0" />
      <link label="" src="134" targ="138" sign="-" id="1443" targPad="-22" />
      <link label="" src="134" targ="1381" sign="-" id="4321" targPad="0" />
      <link label="" src="134" targ="14" sign="+" id="4798" targPad="-10" />
      <link label="" src="134" targ="140" sign="+" id="1332" targPad="-2" />
      <link label="" src="134" targ="146" sign="+" id="3006" targPad="-6" />
      <link label="" src="134" targ="148" sign="+" id="221" targPad="-11" />
      <link label="" src="134" targ="150" sign="+" id="1340" targPad="-5" />
      <link label="" src="134" targ="152" sign="+" id="3069" targPad="-7" />
      <link label="" src="134" targ="156" sign="-" id="4228" targPad="-11" />
      <link label="" src="134" targ="161" sign="+" id="1736" targPad="-8" />
      <link label="" src="134" targ="163" sign="-" id="1743" targPad="-7" />
      <link label="" src="134" targ="167" sign="+" id="3335" targPad="-4" />
      <link label="" src="134" targ="169" sign="-" id="3011" targPad="-4" />
      <link label="" src="134" targ="17" sign="+" id="290" targPad="-11" />
      <link label="" src="134" targ="172" sign="-" id="3811" targPad="-7" />
      <link label="" src="134" targ="174" sign="-" id="3809" targPad="-28" />
      <link label="" src="134" targ="177" sign="+" id="2089" targPad="-8" />
      <link label="" src="134" targ="18" sign="-" id="5627" targPad="-9" />
      <link label="" src="134" targ="180" sign="+" id="4382" targPad="-8" />
      <link label="" src="134" targ="184" sign="-" id="4229" targPad="-9" />
      <link label="" src="134" targ="186" sign="-" id="1802" targPad="-3" />
      <link label="" src="134" targ="188" sign="+" id="2995" targPad="-15" />
      <link label="" src="134" targ="189" sign="+" id="1995" targPad="-12" />
      <link label="" src="134" targ="192" sign="-" id="3312" targPad="2" />
      <link label="" src="134" targ="192" sign="+" id="3313" targPad="3" />
      <link label="" src="134" targ="193" sign="+" id="2590" targPad="-4" />
      <link label="" src="134" targ="199" sign="-" id="2191" targPad="-27" />
      <link label="" src="134" targ="20" sign="+" id="1874" targPad="-7" />
      <link label="" src="134" targ="202" sign="+" id="481" targPad="-9" />
      <link label="" src="134" targ="206" sign="+" id="3009" targPad="-9" />
      <link label="" src="134" targ="21" sign="-" id="2959" targPad="-10" />
      <link label="" src="134" targ="210" sign="-" id="875" targPad="-3" />
      <link label="" src="134" targ="212" sign="-" id="2641" targPad="-14" />
      <link label="" src="134" targ="218" sign="-" id="1378" targPad="-8" />
      <link label="" src="134" targ="224" sign="+" id="3983" targPad="-10" />
      <link label="" src="134" targ="23" sign="+" id="3210" targPad="-9" />
      <link label="" src="134" targ="230" sign="+" id="489" targPad="-10" />
      <link label="" src="134" targ="238" sign="-" id="2000" targPad="-13" />
      <link label="" src="134" targ="24" sign="+" id="3019" targPad="-6" />
      <link label="" src="134" targ="243" sign="+" id="5254" targPad="-13" />
      <link label="" src="134" targ="247" sign="-" id="3230" targPad="-16" />
      <link label="" src="134" targ="250" sign="-" id="4184" targPad="-13" />
      <link label="" src="134" targ="254" sign="+" id="2195" targPad="-11" />
      <link label="" src="134" targ="26" sign="+" id="3222" targPad="-9" />
      <link label="" src="134" targ="264" sign="-" id="3104" targPad="-4" />
      <link label="" src="134" targ="271" sign="+" id="4537" targPad="-8" />
      <link label="" src="134" targ="273" sign="-" id="5042" targPad="-42" />
      <link label="" src="134" targ="273" sign="+" id="5043" targPad="-41" />
      <link label="" src="134" targ="275" sign="+" id="5118" targPad="-15" />
      <link label="" src="134" targ="278" sign="-" id="2136" targPad="-17" />
      <link label="" src="134" targ="28" sign="+" id="3220" targPad="-10" />
      <link label="" src="134" targ="286" sign="+" id="4646" targPad="-8" />
      <link label="" src="134" targ="287" sign="-" id="959" targPad="-3" />
      <link label="" src="134" targ="3" sign="+" id="137" targPad="-12" />
      <link label="" src="134" targ="30" sign="+" id="5297" targPad="-9" />
      <link label="" src="134" targ="307" sign="+" id="5630" targPad="-4" />
      <link label="" src="134" targ="316" sign="+" id="5565" targPad="-6" />
      <link label="" src="134" targ="32" sign="+" id="5390" targPad="-10" />
      <link label="" src="134" targ="321" sign="+" id="5419" targPad="-4" />
      <link label="" src="134" targ="323" sign="+" id="5415" targPad="-10" />
      <link label="" src="134" targ="326" sign="+" id="4255" targPad="-11" />
      <link label="" src="134" targ="33" sign="-" id="710" targPad="-23" />
      <link label="" src="134" targ="330" sign="+" id="872" targPad="-11" />
      <link label="" src="134" targ="334" sign="-" id="3041" targPad="-13" />
      <link label="" src="134" targ="336" sign="+" id="1377" targPad="-8" />
      <link label="" src="134" targ="347" sign="+" id="2005" targPad="-10" />
      <link label="" src="134" targ="35" sign="+" id="1712" targPad="-24" />
      <link label="" src="134" targ="352" sign="-" id="1742" targPad="-14" />
      <link label="" src="134" targ="361" sign="+" id="4366" targPad="-9" />
      <link label="" src="134" targ="363" sign="+" id="364" targPad="-3" />
      <link label="" src="134" targ="365" sign="-" id="3839" targPad="-8" />
      <link label="" src="134" targ="38" sign="+" id="5521" targPad="-2" />
      <link label="" src="134" targ="382" sign="+" id="4457" targPad="-10" />
      <link label="" src="134" targ="4" sign="+" id="1404" targPad="-7" />
      <link label="" src="134" targ="409" sign="-" id="4528" targPad="-10" />
      <link label="" src="134" targ="41" sign="+" id="5039" targPad="-8" />
      <link label="" src="134" targ="417" sign="-" id="848" targPad="-1" />
      <link label="" src="134" targ="425" sign="+" id="1955" targPad="-10" />
      <link label="" src="134" targ="441" sign="+" id="4653" targPad="-8" />
      <link label="" src="134" targ="456" sign="-" id="4207" targPad="-16" />
      <link label="" src="134" targ="46" sign="+" id="2105" targPad="-8" />
      <link label="" src="134" targ="461" sign="+" id="5333" targPad="-18" />
      <link label="" src="134" targ="463" sign="-" id="4671" targPad="-28" />
      <link label="" src="134" targ="47" sign="+" id="5780" targPad="-7" />
      <link label="" src="134" targ="473" sign="-" id="5250" targPad="-12" />
      <link label="" src="134" targ="49" sign="+" id="3415" targPad="-11" />
      <link label="" src="134" targ="51" sign="+" id="283" targPad="-11" />
      <link label="" src="134" targ="514" sign="+" id="4705" targPad="-9" />
      <link label="" src="134" targ="53" sign="+" id="2899" targPad="-12" />
      <link label="" src="134" targ="535" sign="+" id="983" targPad="-11" />
      <link label="" src="134" targ="54" sign="-" id="3135" targPad="-20" />
      <link label="" src="134" targ="548" sign="+" id="1104" targPad="-3" />
      <link label="" src="134" targ="552" sign="+" id="553" targPad="-8" />
      <link label="" src="134" targ="56" sign="+" id="4513" targPad="-7" />
      <link label="" src="134" targ="564" sign="+" id="5239" targPad="-11" />
      <link label="" src="134" targ="568" sign="+" id="3893" targPad="-7" />
      <link label="" src="134" targ="57" sign="+" id="408" targPad="-4" />
      <link label="" src="134" targ="585" sign="+" id="5572" targPad="-6" />
      <link label="" src="134" targ="59" sign="+" id="4976" targPad="-8" />
      <link label="" src="134" targ="591" sign="-" id="3808" targPad="-7" />
      <link label="" src="134" targ="597" sign="+" id="1310" targPad="-4" />
      <link label="" src="134" targ="6" sign="+" id="5553" targPad="-2" />
      <link label="" src="134" targ="60" sign="+" id="2353" targPad="-6" />
      <link label="" src="134" targ="606" sign="-" id="2002" targPad="-18" />
      <link label="" src="134" targ="635" sign="+" id="5125" targPad="-8" />
      <link label="" src="134" targ="644" sign="-" id="1666" targPad="-9" />
      <link label="" src="134" targ="693" sign="+" id="5508" targPad="-9" />
      <link label="" src="134" targ="695" sign="+" id="777" targPad="-16" />
      <link label="" src="134" targ="7" sign="+" id="4732" targPad="-11" />
      <link label="" src="134" targ="71" sign="+" id="4193" targPad="-10" />
      <link label="" src="134" targ="72" sign="+" id="1727" targPad="-7" />
      <link label="" src="134" targ="741" sign="+" id="4846" targPad="-1" />
      <link label="" src="134" targ="764" sign="-" id="3766" targPad="-1" />
      <link label="" src="134" targ="77" sign="+" id="301" targPad="-10" />
      <link label="" src="134" targ="78" sign="+" id="2817" targPad="-14" />
      <link label="" src="134" targ="81" sign="+" id="3167" targPad="-11" />
      <link label="" src="134" targ="815" sign="+" id="5379" targPad="-8" />
      <link label="" src="134" targ="83" sign="+" id="1097" targPad="-7" />
      <link label="" src="134" targ="85" sign="+" id="3171" targPad="-13" />
      <link label="" src="134" targ="87" sign="+" id="1095" targPad="-5" />
      <link label="" src="134" targ="9" sign="+" id="5289" targPad="-15" />
      <link label="" src="134" targ="90" sign="+" id="1998" targPad="-9" />
      <link label="" src="134" targ="918" sign="-" id="3468" targPad="-5" />
      <link label="" src="134" targ="929" sign="+" id="3694" targPad="-3" />
      <link label="" src="134" targ="94" sign="-" id="420" targPad="-20" />
      <link label="" src="134" targ="98" sign="+" id="821" targPad="-10" />
      <link label="" src="138" targ="123" sign="+" id="1352" targPad="-1" />
      <link label="" src="138" targ="124" sign="+" id="1733" targPad="-10" />
      <link label="" src="138" targ="138" sign="+" id="1440" targPad="5" />
      <link label="" src="138" targ="174" sign="+" id="3812" targPad="-10" />
      <link label="" src="138" targ="184" sign="+" id="4226" targPad="2" />
      <link label="" src="138" targ="199" sign="+" id="2190" targPad="-9" />
      <link label="" src="138" targ="21" sign="+" id="2956" targPad="-1" />
      <link label="" src="138" targ="210" sign="+" id="877" targPad="3" />
      <link label="" src="138" targ="238" sign="+" id="2008" targPad="1" />
      <link label="" src="138" targ="247" sign="+" id="3226" targPad="-3" />
      <link label="" src="138" targ="273" sign="+" id="5045" targPad="-12" />
      <link label="" src="138" targ="278" sign="+" id="2129" targPad="0" />
      <link label="" src="138" targ="33" sign="+" id="709" targPad="-7" />
      <link label="" src="138" targ="334" sign="+" id="3039" targPad="0" />
      <link label="" src="138" targ="352" sign="+" id="1744" targPad="-2" />
      <link label="" src="138" targ="456" sign="+" id="4203" targPad="0" />
      <link label="" src="138" targ="463" sign="+" id="4677" targPad="-10" />
      <link label="" src="138" targ="606" sign="+" id="2001" targPad="-3" />
      <link label="" src="138" targ="94" sign="+" id="421" targPad="-6" />
      <link label="" src="14" targ="1" sign="+" id="3196" targPad="1" />
      <link label="" src="14" targ="10" sign="-" id="1176" targPad="4" />
      <link label="" src="14" targ="102" sign="+" id="800" targPad="3" />
      <link label="" src="14" targ="103" sign="+" id="3244" targPad="0" />
      <link label="" src="14" targ="1047" sign="+" id="3944" targPad="3" />
      <link label="" src="14" targ="1152" sign="-" id="2526" targPad="3" />
      <link label="" src="14" targ="116" sign="+" id="5435" targPad="2" />
      <link label="" src="14" targ="118" sign="+" id="120" targPad="0" />
      <link label="" src="14" targ="12" sign="+" id="4285" targPad="0" />
      <link label="" src="14" targ="123" sign="-" id="5524" targPad="-4" />
      <link label="" src="14" targ="124" sign="-" id="2419" targPad="-16" />
      <link label="" src="14" targ="1276" sign="+" id="3108" targPad="3" />
      <link label="" src="14" targ="128" sign="-" id="4865" targPad="3" />
      <link label="" src="14" targ="130" sign="-" id="1167" targPad="2" />
      <link label="" src="14" targ="134" sign="-" id="4794" targPad="-3" />
      <link label="" src="14" targ="134" sign="+" id="4797" targPad="-2" />
      <link label="" src="14" targ="138" sign="-" id="4793" targPad="-11" />
      <link label="" src="14" targ="14" sign="+" id="3406" targPad="5" />
      <link label="" src="14" targ="142" sign="-" id="1019" targPad="3" />
      <link label="" src="14" targ="146" sign="+" id="1217" targPad="4" />
      <link label="" src="14" targ="148" sign="+" id="1065" targPad="1" />
      <link label="" src="14" targ="15" sign="+" id="16" targPad="3" />
      <link label="" src="14" targ="152" sign="+" id="1198" targPad="3" />
      <link label="" src="14" targ="154" sign="+" id="3240" targPad="2" />
      <link label="" src="14" targ="156" sign="-" id="2573" targPad="0" />
      <link label="" src="14" targ="161" sign="+" id="2424" targPad="3" />
      <link label="" src="14" targ="163" sign="-" id="2425" targPad="3" />
      <link label="" src="14" targ="169" sign="-" id="4706" targPad="3" />
      <link label="" src="14" targ="17" sign="+" id="1175" targPad="1" />
      <link label="" src="14" targ="171" sign="+" id="2065" targPad="4" />
      <link label="" src="14" targ="174" sign="-" id="3044" targPad="-16" />
      <link label="" src="14" targ="18" sign="-" id="3960" targPad="3" />
      <link label="" src="14" targ="180" sign="+" id="2437" targPad="3" />
      <link label="" src="14" targ="184" sign="-" id="2201" targPad="-1" />
      <link label="" src="14" targ="186" sign="-" id="1067" targPad="4" />
      <link label="" src="14" targ="189" sign="+" id="5547" targPad="1" />
      <link label="" src="14" targ="199" sign="-" id="318" targPad="-15" />
      <link label="" src="14" targ="20" sign="+" id="5317" targPad="3" />
      <link label="" src="14" targ="202" sign="+" id="1605" targPad="3" />
      <link label="" src="14" targ="206" sign="+" id="1195" targPad="3" />
      <link label="" src="14" targ="212" sign="-" id="1413" targPad="-3" />
      <link label="" src="14" targ="217" sign="+" id="3096" targPad="2" />
      <link label="" src="14" targ="218" sign="-" id="900" targPad="3" />
      <link label="" src="14" targ="222" sign="-" id="3894" targPad="-2" />
      <link label="" src="14" targ="222" sign="+" id="3896" targPad="-1" />
      <link label="" src="14" targ="224" sign="+" id="2900" targPad="2" />
      <link label="" src="14" targ="23" sign="+" id="2529" targPad="1" />
      <link label="" src="14" targ="230" sign="+" id="1583" targPad="2" />
      <link label="" src="14" targ="238" sign="-" id="792" targPad="-2" />
      <link label="" src="14" targ="24" sign="+" id="1296" targPad="3" />
      <link label="" src="14" targ="243" sign="+" id="4418" targPad="0" />
      <link label="" src="14" targ="247" sign="-" id="2540" targPad="-6" />
      <link label="" src="14" targ="250" sign="-" id="3490" targPad="0" />
      <link label="" src="14" targ="254" sign="+" id="299" targPad="1" />
      <link label="" src="14" targ="256" sign="-" id="2698" targPad="3" />
      <link label="" src="14" targ="26" sign="+" id="2536" targPad="0" />
      <link label="" src="14" targ="269" sign="+" id="5181" targPad="3" />
      <link label="" src="14" targ="271" sign="+" id="5187" targPad="2" />
      <link label="" src="14" targ="273" sign="+" id="3430" targPad="-20" />
      <link label="" src="14" targ="273" sign="-" id="3431" targPad="-21" />
      <link label="" src="14" targ="275" sign="+" id="1729" targPad="0" />
      <link label="" src="14" targ="28" sign="+" id="2539" targPad="0" />
      <link label="" src="14" targ="286" sign="+" id="3555" targPad="2" />
      <link label="" src="14" targ="3" sign="+" id="1300" targPad="-1" />
      <link label="" src="14" targ="30" sign="+" id="4281" targPad="2" />
      <link label="" src="14" targ="303" sign="+" id="2084" targPad="3" />
      <link label="" src="14" targ="312" sign="+" id="393" targPad="3" />
      <link label="" src="14" targ="316" sign="+" id="4137" targPad="2" />
      <link label="" src="14" targ="32" sign="+" id="2267" targPad="1" />
      <link label="" src="14" targ="326" sign="+" id="2514" targPad="1" />
      <link label="" src="14" targ="33" sign="-" id="4770" targPad="-12" />
      <link label="" src="14" targ="330" sign="+" id="1373" targPad="1" />
      <link label="" src="14" targ="336" sign="+" id="5405" targPad="3" />
      <link label="" src="14" targ="342" sign="+" id="5418" targPad="3" />
      <link label="" src="14" targ="347" sign="+" id="5724" targPad="2" />
      <link label="" src="14" targ="35" sign="-" id="1003" targPad="-3" />
      <link label="" src="14" targ="35" sign="+" id="1006" targPad="-2" />
      <link label="" src="14" targ="352" sign="-" id="2308" targPad="-4" />
      <link label="" src="14" targ="361" sign="+" id="3345" targPad="1" />
      <link label="" src="14" targ="363" sign="+" id="1102" targPad="3" />
      <link label="" src="14" targ="382" sign="+" id="2729" targPad="1" />
      <link label="" src="14" targ="397" sign="-" id="3967" targPad="5" />
      <link label="" src="14" targ="4" sign="+" id="4828" targPad="4" />
      <link label="" src="14" targ="409" sign="-" id="3644" targPad="1" />
      <link label="" src="14" targ="41" sign="+" id="3449" targPad="2" />
      <link label="" src="14" targ="425" sign="+" id="5728" targPad="1" />
      <link label="" src="14" targ="441" sign="+" id="3764" targPad="3" />
      <link label="" src="14" targ="456" sign="-" id="3337" targPad="-5" />
      <link label="" src="14" targ="46" sign="+" id="4825" targPad="2" />
      <link label="" src="14" targ="461" sign="-" id="3751" targPad="1" />
      <link label="" src="14" targ="461" sign="+" id="3752" targPad="2" />
      <link label="" src="14" targ="473" sign="-" id="3228" targPad="1" />
      <link label="" src="14" targ="49" sign="+" id="2333" targPad="1" />
      <link label="" src="14" targ="51" sign="+" id="1172" targPad="2" />
      <link label="" src="14" targ="514" sign="+" id="3744" targPad="2" />
      <link label="" src="14" targ="53" sign="+" id="1329" targPad="0" />
      <link label="" src="14" targ="535" sign="+" id="4577" targPad="1" />
      <link label="" src="14" targ="56" sign="+" id="3900" targPad="3" />
      <link label="" src="14" targ="564" sign="+" id="4542" targPad="1" />
      <link label="" src="14" targ="568" sign="+" id="3142" targPad="4" />
      <link label="" src="14" targ="57" sign="+" id="1487" targPad="3" />
      <link label="" src="14" targ="585" sign="+" id="4195" targPad="3" />
      <link label="" src="14" targ="59" sign="+" id="3229" targPad="2" />
      <link label="" src="14" targ="606" sign="-" id="793" targPad="-8" />
      <link label="" src="14" targ="644" sign="-" id="4437" targPad="2" />
      <link label="" src="14" targ="65" sign="+" id="293" targPad="0" />
      <link label="" src="14" targ="68" sign="+" id="296" targPad="3" />
      <link label="" src="14" targ="693" sign="+" id="3482" targPad="3" />
      <link label="" src="14" targ="695" sign="-" id="4622" targPad="0" />
      <link label="" src="14" targ="7" sign="+" id="988" targPad="1" />
      <link label="" src="14" targ="71" sign="+" id="2745" targPad="1" />
      <link label="" src="14" targ="72" sign="+" id="978" targPad="3" />
      <link label="" src="14" targ="74" sign="+" id="4059" targPad="2" />
      <link label="" src="14" targ="741" sign="+" id="2988" targPad="5" />
      <link label="" src="14" targ="78" sign="+" id="5064" targPad="0" />
      <link label="" src="14" targ="81" sign="+" id="2554" targPad="1" />
      <link label="" src="14" targ="815" sign="+" id="4185" targPad="3" />
      <link label="" src="14" targ="83" sign="+" id="84" targPad="3" />
      <link label="" src="14" targ="85" sign="+" id="2561" targPad="-1" />
      <link label="" src="14" targ="87" sign="+" id="88" targPad="4" />
      <link label="" src="14" targ="9" sign="+" id="4290" targPad="-1" />
      <link label="" src="14" targ="90" sign="+" id="5646" targPad="2" />
      <link label="" src="14" targ="94" sign="-" id="4840" targPad="-11" />
      <link label="" src="14" targ="98" sign="+" id="5562" targPad="2" />
      <link label="" src="140" targ="103" sign="+" id="4013" targPad="1" />
      <link label="" src="140" targ="107" sign="+" id="475" targPad="0" />
      <link label="" src="140" targ="118" sign="+" id="2405" targPad="1" />
      <link label="" src="140" targ="1190" sign="-" id="5260" targPad="2" />
      <link label="" src="140" targ="124" sign="-" id="4662" targPad="-15" />
      <link label="" src="140" targ="130" sign="-" id="817" targPad="3" />
      <link label="" src="140" targ="134" sign="+" id="1331" targPad="-1" />
      <link label="" src="140" targ="138" sign="-" id="1328" targPad="-10" />
      <link label="" src="140" targ="14" sign="+" id="5625" targPad="2" />
      <link label="" src="140" targ="148" sign="+" id="149" targPad="2" />
      <link label="" src="140" targ="156" sign="-" id="4869" targPad="1" />
      <link label="" src="140" targ="174" sign="-" id="5109" targPad="-15" />
      <link label="" src="140" targ="188" sign="+" id="479" targPad="0" />
      <link label="" src="140" targ="189" sign="+" id="2047" targPad="2" />
      <link label="" src="140" targ="199" sign="-" id="1431" targPad="-14" />
      <link label="" src="140" targ="212" sign="-" id="2347" targPad="-2" />
      <link label="" src="140" targ="222" sign="+" id="4703" targPad="0" />
      <link label="" src="140" targ="243" sign="+" id="1219" targPad="1" />
      <link label="" src="140" targ="250" sign="-" id="4141" targPad="1" />
      <link label="" src="140" targ="254" sign="+" id="1149" targPad="2" />
      <link label="" src="140" targ="26" sign="+" id="3388" targPad="1" />
      <link label="" src="140" targ="273" sign="-" id="5581" targPad="-19" />
      <link label="" src="140" targ="275" sign="+" id="5247" targPad="1" />
      <link label="" src="140" targ="278" sign="-" id="2154" targPad="-5" />
      <link label="" src="140" targ="3" sign="+" id="196" targPad="0" />
      <link label="" src="140" targ="323" sign="+" id="5063" targPad="1" />
      <link label="" src="140" targ="326" sign="+" id="3456" targPad="2" />
      <link label="" src="140" targ="33" sign="-" id="1388" targPad="-11" />
      <link label="" src="140" targ="330" sign="+" id="1327" targPad="2" />
      <link label="" src="140" targ="35" sign="+" id="1725" targPad="-1" />
      <link label="" src="140" targ="382" sign="+" id="4517" targPad="2" />
      <link label="" src="140" targ="417" sign="-" id="1012" targPad="3" />
      <link label="" src="140" targ="425" sign="+" id="2252" targPad="2" />
      <link label="" src="140" targ="463" sign="-" id="1763" targPad="-15" />
      <link label="" src="140" targ="47" sign="+" id="3387" targPad="2" />
      <link label="" src="140" targ="473" sign="-" id="5285" targPad="2" />
      <link label="" src="140" targ="49" sign="+" id="3193" targPad="2" />
      <link label="" src="140" targ="53" sign="+" id="2062" targPad="1" />
      <link label="" src="140" targ="535" sign="+" id="2663" targPad="2" />
      <link label="" src="140" targ="585" sign="+" id="3731" targPad="4" />
      <link label="" src="140" targ="606" sign="-" id="1750" targPad="-7" />
      <link label="" src="140" targ="635" sign="+" id="5257" targPad="1" />
      <link label="" src="140" targ="644" sign="-" id="1201" targPad="3" />
      <link label="" src="140" targ="7" sign="+" id="1751" targPad="2" />
      <link label="" src="140" targ="77" sign="+" id="141" targPad="1" />
      <link label="" src="140" targ="78" sign="+" id="2893" targPad="1" />
      <link label="" src="140" targ="85" sign="+" id="3427" targPad="0" />
      <link label="" src="140" targ="9" sign="+" id="4975" targPad="0" />
      <link label="" src="140" targ="94" sign="-" id="1659" targPad="-10" />
      <link label="" src="152" targ="1" sign="+" id="5111" targPad="2" />
      <link label="" src="152" targ="10" sign="-" id="1988" targPad="5" />
      <link label="" src="152" targ="103" sign="+" id="2489" targPad="2" />
      <link label="" src="152" targ="1047" sign="+" id="1842" targPad="4" />
      <link label="" src="152" targ="107" sign="+" id="2073" targPad="1" />
      <link label="" src="152" targ="1152" sign="-" id="5762" targPad="4" />
      <link label="" src="152" targ="116" sign="+" id="253" targPad="3" />
      <link label="" src="152" targ="118" sign="+" id="2226" targPad="2" />
      <link label="" src="152" targ="1190" sign="-" id="3827" targPad="3" />
      <link label="" src="152" targ="12" sign="+" id="665" targPad="1" />
      <link label="" src="152" targ="123" sign="-" id="1916" targPad="-3" />
      <link label="" src="152" targ="124" sign="-" id="153" targPad="-14" />
      <link label="" src="152" targ="1276" sign="+" id="2227" targPad="4" />
      <link label="" src="152" targ="128" sign="-" id="1282" targPad="4" />
      <link label="" src="152" targ="130" sign="-" id="4681" targPad="4" />
      <link label="" src="152" targ="132" sign="-" id="4465" targPad="5" />
      <link label="" src="152" targ="134" sign="-" id="3068" targPad="0" />
      <link label="" src="152" targ="134" sign="+" id="3070" targPad="1" />
      <link label="" src="152" targ="1371" sign="+" id="2466" targPad="5" />
      <link label="" src="152" targ="138" sign="-" id="3066" targPad="-9" />
      <link label="" src="152" targ="1381" sign="-" id="5511" targPad="4" />
      <link label="" src="152" targ="142" sign="-" id="3293" targPad="4" />
      <link label="" src="152" targ="146" sign="+" id="3289" targPad="5" />
      <link label="" src="152" targ="148" sign="+" id="1645" targPad="3" />
      <link label="" src="152" targ="15" sign="+" id="5280" targPad="4" />
      <link label="" src="152" targ="150" sign="+" id="2880" targPad="4" />
      <link label="" src="152" targ="152" sign="+" id="4486" targPad="5" />
      <link label="" src="152" targ="154" sign="+" id="2485" targPad="3" />
      <link label="" src="152" targ="156" sign="-" id="3204" targPad="2" />
      <link label="" src="152" targ="161" sign="+" id="162" targPad="4" />
      <link label="" src="152" targ="163" sign="-" id="164" targPad="4" />
      <link label="" src="152" targ="169" sign="-" id="1449" targPad="4" />
      <link label="" src="152" targ="17" sign="+" id="4410" targPad="2" />
      <link label="" src="152" targ="172" sign="-" id="3603" targPad="4" />
      <link label="" src="152" targ="174" sign="-" id="3680" targPad="-14" />
      <link label="" src="152" targ="177" sign="+" id="5430" targPad="5" />
      <link label="" src="152" targ="18" sign="-" id="166" targPad="4" />
      <link label="" src="152" targ="180" sign="+" id="3261" targPad="4" />
      <link label="" src="152" targ="184" sign="-" id="5778" targPad="0" />
      <link label="" src="152" targ="186" sign="-" id="4370" targPad="5" />
      <link label="" src="152" targ="188" sign="+" id="1589" targPad="1" />
      <link label="" src="152" targ="189" sign="+" id="686" targPad="3" />
      <link label="" src="152" targ="199" sign="-" id="5231" targPad="-13" />
      <link label="" src="152" targ="20" sign="+" id="501" targPad="4" />
      <link label="" src="152" targ="202" sign="+" id="2121" targPad="4" />
      <link label="" src="152" targ="206" sign="+" id="1441" targPad="4" />
      <link label="" src="152" targ="210" sign="-" id="1031" targPad="2" />
      <link label="" src="152" targ="212" sign="-" id="3470" targPad="-1" />
      <link label="" src="152" targ="217" sign="+" id="2293" targPad="3" />
      <link label="" src="152" targ="218" sign="-" id="5520" targPad="4" />
      <link label="" src="152" targ="222" sign="-" id="1651" targPad="1" />
      <link label="" src="152" targ="222" sign="+" id="1652" targPad="2" />
      <link label="" src="152" targ="224" sign="+" id="3504" targPad="3" />
      <link label="" src="152" targ="228" sign="-" id="3472" targPad="4" />
      <link label="" src="152" targ="23" sign="+" id="5766" targPad="2" />
      <link label="" src="152" targ="230" sign="+" id="2140" targPad="3" />
      <link label="" src="152" targ="238" sign="-" id="4183" targPad="-1" />
      <link label="" src="152" targ="24" sign="+" id="3302" targPad="4" />
      <link label="" src="152" targ="243" sign="+" id="886" targPad="2" />
      <link label="" src="152" targ="247" sign="-" id="5759" targPad="-5" />
      <link label="" src="152" targ="250" sign="-" id="3084" targPad="2" />
      <link label="" src="152" targ="254" sign="+" id="5168" targPad="3" />
      <link label="" src="152" targ="256" sign="-" id="3328" targPad="4" />
      <link label="" src="152" targ="26" sign="+" id="5754" targPad="2" />
      <link label="" src="152" targ="269" sign="+" id="3065" targPad="4" />
      <link label="" src="152" targ="271" sign="+" id="3086" targPad="3" />
      <link label="" src="152" targ="273" sign="+" id="1085" targPad="-17" />
      <link label="" src="152" targ="273" sign="-" id="1087" targPad="-18" />
      <link label="" src="152" targ="275" sign="+" id="1581" targPad="2" />
      <link label="" src="152" targ="278" sign="-" id="587" targPad="-4" />
      <link label="" src="152" targ="28" sign="+" id="5758" targPad="1" />
      <link label="" src="152" targ="286" sign="+" id="1380" targPad="3" />
      <link label="" src="152" targ="3" sign="+" id="4520" targPad="1" />
      <link label="" src="152" targ="30" sign="+" id="668" targPad="3" />
      <link label="" src="152" targ="303" sign="+" id="4046" targPad="4" />
      <link label="" src="152" targ="32" sign="+" id="1519" targPad="2" />
      <link label="" src="152" targ="321" sign="+" id="3542" targPad="4" />
      <link label="" src="152" targ="323" sign="+" id="3544" targPad="2" />
      <link label="" src="152" targ="326" sign="+" id="4459" targPad="3" />
      <link label="" src="152" targ="33" sign="-" id="2724" targPad="-10" />
      <link label="" src="152" targ="330" sign="+" id="4908" targPad="3" />
      <link label="" src="152" targ="332" sign="+" id="4907" targPad="5" />
      <link label="" src="152" targ="334" sign="-" id="4545" targPad="-3" />
      <link label="" src="152" targ="336" sign="+" id="1930" targPad="4" />
      <link label="" src="152" targ="342" sign="+" id="1832" targPad="4" />
      <link label="" src="152" targ="347" sign="+" id="717" targPad="3" />
      <link label="" src="152" targ="35" sign="-" id="4330" targPad="0" />
      <link label="" src="152" targ="35" sign="+" id="4331" targPad="1" />
      <link label="" src="152" targ="361" sign="+" id="5568" targPad="2" />
      <link label="" src="152" targ="363" sign="+" id="1975" targPad="4" />
      <link label="" src="152" targ="365" sign="-" id="5383" targPad="3" />
      <link label="" src="152" targ="382" sign="+" id="3130" targPad="3" />
      <link label="" src="152" targ="409" sign="-" id="3021" targPad="2" />
      <link label="" src="152" targ="41" sign="+" id="1155" targPad="3" />
      <link label="" src="152" targ="417" sign="-" id="4880" targPad="4" />
      <link label="" src="152" targ="425" sign="+" id="721" targPad="3" />
      <link label="" src="152" targ="441" sign="+" id="1539" targPad="4" />
      <link label="" src="152" targ="456" sign="-" id="5423" targPad="-4" />
      <link label="" src="152" targ="46" sign="+" id="4081" targPad="3" />
      <link label="" src="152" targ="461" sign="-" id="1603" targPad="3" />
      <link label="" src="152" targ="461" sign="+" id="1604" targPad="4" />
      <link label="" src="152" targ="463" sign="-" id="2897" targPad="-14" />
      <link label="" src="152" targ="47" sign="+" id="4150" targPad="3" />
      <link label="" src="152" targ="473" sign="-" id="1671" targPad="3" />
      <link label="" src="152" targ="49" sign="+" id="5582" targPad="3" />
      <link label="" src="152" targ="51" sign="+" id="4414" targPad="3" />
      <link label="" src="152" targ="514" sign="+" id="1438" targPad="3" />
      <link label="" src="152" targ="53" sign="+" id="3375" targPad="2" />
      <link label="" src="152" targ="535" sign="+" id="843" targPad="3" />
      <link label="" src="152" targ="54" sign="-" id="5684" targPad="-9" />
      <link label="" src="152" targ="548" sign="+" id="2407" targPad="5" />
      <link label="" src="152" targ="56" sign="+" id="1642" targPad="4" />
      <link label="" src="152" targ="564" sign="+" id="770" targPad="2" />
      <link label="" src="152" targ="57" sign="+" id="4616" targPad="4" />
      <link label="" src="152" targ="585" sign="+" id="1908" targPad="5" />
      <link label="" src="152" targ="59" sign="+" id="1002" targPad="3" />
      <link label="" src="152" targ="591" sign="-" id="3676" targPad="4" />
      <link label="" src="152" targ="597" sign="+" id="689" targPad="4" />
      <link label="" src="152" targ="60" sign="+" id="3843" targPad="4" />
      <link label="" src="152" targ="606" sign="-" id="4182" targPad="-6" />
      <link label="" src="152" targ="622" sign="+" id="4004" targPad="4" />
      <link label="" src="152" targ="635" sign="+" id="1619" targPad="2" />
      <link label="" src="152" targ="644" sign="-" id="2568" targPad="4" />
      <link label="" src="152" targ="65" sign="+" id="3801" targPad="1" />
      <link label="" src="152" targ="68" sign="+" id="3800" targPad="4" />
      <link label="" src="152" targ="693" sign="+" id="1452" targPad="4" />
      <link label="" src="152" targ="695" sign="-" id="2440" targPad="1" />
      <link label="" src="152" targ="695" sign="+" id="2441" targPad="2" />
      <link label="" src="152" targ="7" sign="+" id="3268" targPad="3" />
      <link label="" src="152" targ="71" sign="+" id="4666" targPad="2" />
      <link label="" src="152" targ="72" sign="+" id="4263" targPad="4" />
      <link label="" src="152" targ="74" sign="+" id="370" targPad="3" />
      <link label="" src="152" targ="78" sign="+" id="1591" targPad="2" />
      <link label="" src="152" targ="794" sign="+" id="5544" targPad="5" />
      <link label="" src="152" targ="81" sign="+" id="4439" targPad="2" />
      <link label="" src="152" targ="815" sign="+" id="2060" targPad="4" />
      <link label="" src="152" targ="83" sign="+" id="2356" targPad="4" />
      <link label="" src="152" targ="85" sign="+" id="4448" targPad="1" />
      <link label="" src="152" targ="9" sign="+" id="663" targPad="1" />
      <link label="" src="152" targ="90" sign="+" id="3180" targPad="3" />
      <link label="" src="152" targ="909" sign="+" id="2233" targPad="4" />
      <link label="" src="152" targ="918" sign="-" id="2164" targPad="5" />
      <link label="" src="152" targ="929" sign="+" id="5318" targPad="4" />
      <link label="" src="152" targ="94" sign="-" id="2789" targPad="-9" />
      <link label="" src="152" targ="98" sign="+" id="2074" targPad="3" />
      <link label="" src="154" targ="1" sign="+" id="3619" targPad="-33" />
      <link label="" src="154" targ="103" sign="+" id="5763" targPad="-26" />
      <link label="" src="154" targ="1047" sign="+" id="5233" targPad="-23" />
      <link label="" src="154" targ="107" sign="+" id="1694" targPad="-30" />
      <link label="" src="154" targ="1152" sign="-" id="2310" targPad="-18" />
      <link label="" src="154" targ="118" sign="+" id="1366" targPad="-36" />
      <link label="" src="154" targ="1190" sign="-" id="4600" targPad="-24" />
      <link label="" src="154" targ="12" sign="+" id="5359" targPad="-32" />
      <link label="" src="154" targ="123" sign="-" id="1073" targPad="-33" />
      <link label="" src="154" targ="124" sign="-" id="3727" targPad="-50" />
      <link label="" src="154" targ="1276" sign="+" id="5745" targPad="-25" />
      <link label="" src="154" targ="128" sign="-" id="1890" targPad="-26" />
      <link label="" src="154" targ="130" sign="-" id="2683" targPad="-24" />
      <link label="" src="154" targ="132" sign="-" id="2601" targPad="-13" />
      <link label="" src="154" targ="134" sign="-" id="5169" targPad="-54" />
      <link label="" src="154" targ="138" sign="-" id="5178" targPad="-41" />
      <link label="" src="154" targ="14" sign="+" id="3241" targPad="-34" />
      <link label="" src="154" targ="142" sign="-" id="626" targPad="-19" />
      <link label="" src="154" targ="148" sign="+" id="2067" targPad="-33" />
      <link label="" src="154" targ="15" sign="+" id="2830" targPad="-14" />
      <link label="" src="154" targ="152" sign="+" id="2487" targPad="-19" />
      <link label="" src="154" targ="154" sign="+" id="5764" targPad="5" />
      <link label="" src="154" targ="156" sign="-" id="1038" targPad="-31" />
      <link label="" src="154" targ="161" sign="+" id="3716" targPad="-25" />
      <link label="" src="154" targ="163" sign="-" id="3722" targPad="-23" />
      <link label="" src="154" targ="167" sign="-" id="4738" targPad="-15" />
      <link label="" src="154" targ="169" sign="-" id="2030" targPad="-12" />
      <link label="" src="154" targ="17" sign="+" id="2614" targPad="-28" />
      <link label="" src="154" targ="171" sign="+" id="1928" targPad="-3" />
      <link label="" src="154" targ="172" sign="-" id="1484" targPad="-21" />
      <link label="" src="154" targ="174" sign="-" id="1485" targPad="-49" />
      <link label="" src="154" targ="18" sign="-" id="3700" targPad="-30" />
      <link label="" src="154" targ="184" sign="-" id="837" targPad="-22" />
      <link label="" src="154" targ="188" sign="+" id="2012" targPad="-37" />
      <link label="" src="154" targ="189" sign="+" id="3825" targPad="-35" />
      <link label="" src="154" targ="199" sign="-" id="209" targPad="-48" />
      <link label="" src="154" targ="202" sign="+" id="5513" targPad="-28" />
      <link label="" src="154" targ="206" sign="+" id="2082" targPad="-27" />
      <link label="" src="154" targ="212" sign="-" id="2580" targPad="-32" />
      <link label="" src="154" targ="217" sign="+" id="5731" targPad="-25" />
      <link label="" src="154" targ="218" sign="-" id="284" targPad="-27" />
      <link label="" src="154" targ="222" sign="-" id="3626" targPad="-38" />
      <link label="" src="154" targ="224" sign="+" id="1268" targPad="-29" />
      <link label="" src="154" targ="230" sign="+" id="4704" targPad="-28" />
      <link label="" src="154" targ="243" sign="+" id="5738" targPad="-35" />
      <link label="" src="154" targ="247" sign="-" id="2206" targPad="-37" />
      <link label="" src="154" targ="250" sign="-" id="3670" targPad="-35" />
      <link label="" src="154" targ="254" sign="+" id="3053" targPad="-34" />
      <link label="" src="154" targ="256" sign="-" id="1094" targPad="-20" />
      <link label="" src="154" targ="26" sign="+" id="2212" targPad="-29" />
      <link label="" src="154" targ="264" sign="-" id="2115" targPad="-17" />
      <link label="" src="154" targ="269" sign="+" id="3660" targPad="-26" />
      <link label="" src="154" targ="275" sign="+" id="4833" targPad="-40" />
      <link label="" src="154" targ="3" sign="+" id="2152" targPad="-33" />
      <link label="" src="154" targ="30" sign="+" id="5354" targPad="-27" />
      <link label="" src="154" targ="303" sign="+" id="4610" targPad="-17" />
      <link label="" src="154" targ="32" sign="+" id="4759" targPad="-30" />
      <link label="" src="154" targ="323" sign="+" id="5330" targPad="-23" />
      <link label="" src="154" targ="326" sign="+" id="2203" targPad="-32" />
      <link label="" src="154" targ="33" sign="-" id="4625" targPad="-45" />
      <link label="" src="154" targ="330" sign="+" id="2442" targPad="-30" />
      <link label="" src="154" targ="334" sign="-" id="2460" targPad="-31" />
      <link label="" src="154" targ="336" sign="+" id="951" targPad="-27" />
      <link label="" src="154" targ="342" sign="+" id="1091" targPad="-23" />
      <link label="" src="154" targ="347" sign="+" id="3327" targPad="-31" />
      <link label="" src="154" targ="35" sign="-" id="660" targPad="-56" />
      <link label="" src="154" targ="352" sign="-" id="690" targPad="-28" />
      <link label="" src="154" targ="365" sign="-" id="3451" targPad="-25" />
      <link label="" src="154" targ="38" sign="+" id="5245" targPad="-10" />
      <link label="" src="154" targ="382" sign="+" id="706" targPad="-29" />
      <link label="" src="154" targ="4" sign="+" id="3777" targPad="-25" />
      <link label="" src="154" targ="409" sign="-" id="3499" targPad="-25" />
      <link label="" src="154" targ="41" sign="+" id="3100" targPad="-22" />
      <link label="" src="154" targ="441" sign="+" id="3469" targPad="-25" />
      <link label="" src="154" targ="456" sign="-" id="4000" targPad="-34" />
      <link label="" src="154" targ="46" sign="+" id="1118" targPad="-23" />
      <link label="" src="154" targ="461" sign="-" id="3253" targPad="-43" />
      <link label="" src="154" targ="47" sign="+" id="4801" targPad="-21" />
      <link label="" src="154" targ="486" sign="+" id="1741" targPad="-11" />
      <link label="" src="154" targ="51" sign="+" id="2618" targPad="-30" />
      <link label="" src="154" targ="514" sign="+" id="3485" targPad="-27" />
      <link label="" src="154" targ="535" sign="+" id="4346" targPad="-30" />
      <link label="" src="154" targ="54" sign="-" id="2042" targPad="-34" />
      <link label="" src="154" targ="56" sign="+" id="3624" targPad="-21" />
      <link label="" src="154" targ="564" sign="+" id="5504" targPad="-33" />
      <link label="" src="154" targ="568" sign="+" id="3496" targPad="-22" />
      <link label="" src="154" targ="575" sign="-" id="2865" targPad="-2" />
      <link label="" src="154" targ="591" sign="-" id="1489" targPad="-21" />
      <link label="" src="154" targ="60" sign="+" id="155" targPad="-22" />
      <link label="" src="154" targ="622" sign="+" id="4721" targPad="-23" />
      <link label="" src="154" targ="644" sign="-" id="4986" targPad="-25" />
      <link label="" src="154" targ="65" sign="+" id="1668" targPad="-33" />
      <link label="" src="154" targ="68" sign="+" id="1675" targPad="-24" />
      <link label="" src="154" targ="695" sign="-" id="5730" targPad="-43" />
      <link label="" src="154" targ="7" sign="+" id="614" targPad="-25" />
      <link label="" src="154" targ="71" sign="+" id="4021" targPad="-29" />
      <link label="" src="154" targ="72" sign="+" id="574" targPad="-24" />
      <link label="" src="154" targ="74" sign="+" id="5132" targPad="-21" />
      <link label="" src="154" targ="764" sign="-" id="1509" targPad="-8" />
      <link label="" src="154" targ="794" sign="+" id="1981" targPad="-9" />
      <link label="" src="154" targ="81" sign="+" id="2367" targPad="-30" />
      <link label="" src="154" targ="83" sign="+" id="1557" targPad="-22" />
      <link label="" src="154" targ="85" sign="+" id="2365" targPad="-32" />
      <link label="" src="154" targ="87" sign="+" id="1553" targPad="-24" />
      <link label="" src="154" targ="9" sign="+" id="5364" targPad="-36" />
      <link label="" src="154" targ="90" sign="+" id="1058" targPad="-26" />
      <link label="" src="154" targ="94" sign="-" id="4580" targPad="-37" />
      <link label="" src="154" targ="98" sign="+" id="1691" targPad="-29" />
      <link label="" src="167" targ="188" sign="+" id="4060" targPad="-14" />
      <link label="" src="167" targ="243" sign="+" id="4118" targPad="-12" />
      <link label="" src="167" targ="275" sign="+" id="3569" targPad="-14" />
      <link label="" src="167" targ="323" sign="+" id="1636" targPad="-9" />
      <link label="" src="167" targ="463" sign="-" id="3681" targPad="-27" />
      <link label="" src="167" targ="78" sign="+" id="3576" targPad="-13" />
      <link label="" src="167" targ="9" sign="+" id="4318" targPad="-14" />
      <link label="" src="17" targ="0" sign="+" id="5162" targPad="-2" />
      <link label="" src="17" targ="1" sign="+" id="5258" targPad="-20" />
      <link label="" src="17" targ="10" sign="-" id="2036" targPad="-13" />
      <link label="" src="17" targ="103" sign="+" id="2616" targPad="-16" />
      <link label="" src="17" targ="1047" sign="+" id="1716" targPad="-14" />
      <link label="" src="17" targ="107" sign="+" id="2130" targPad="-17" />
      <link label="" src="17" targ="118" sign="+" id="2245" targPad="-21" />
      <link label="" src="17" targ="1190" sign="-" id="4002" targPad="-12" />
      <link label="" src="17" targ="12" sign="+" id="521" targPad="-18" />
      <link label="" src="17" targ="123" sign="-" id="1927" targPad="-23" />
      <link label="" src="17" targ="124" sign="-" id="380" targPad="-36" />
      <link label="" src="17" targ="1276" sign="+" id="2576" targPad="-17" />
      <link label="" src="17" targ="128" sign="-" id="1408" targPad="-16" />
      <link label="" src="17" targ="130" sign="-" id="4575" targPad="-15" />
      <link label="" src="17" targ="134" sign="-" id="289" targPad="-36" />
      <link label="" src="17" targ="134" sign="+" id="291" targPad="-35" />
      <link label="" src="17" targ="1369" sign="+" id="2634" targPad="0" />
      <link label="" src="17" targ="1371" sign="+" id="2651" targPad="-4" />
      <link label="" src="17" targ="138" sign="-" id="282" targPad="-29" />
      <link label="" src="17" targ="14" sign="+" id="1174" targPad="-19" />
      <link label="" src="17" targ="142" sign="-" id="5749" targPad="-11" />
      <link label="" src="17" targ="148" sign="+" id="1475" targPad="-19" />
      <link label="" src="17" targ="15" sign="+" id="5309" targPad="-8" />
      <link label="" src="17" targ="150" sign="+" id="516" targPad="-13" />
      <link label="" src="17" targ="154" sign="+" id="2613" targPad="-11" />
      <link label="" src="17" targ="156" sign="-" id="3116" targPad="-19" />
      <link label="" src="17" targ="161" sign="+" id="379" targPad="-15" />
      <link label="" src="17" targ="163" sign="-" id="386" targPad="-13" />
      <link label="" src="17" targ="167" sign="-" id="4101" targPad="-9" />
      <link label="" src="17" targ="17" sign="+" id="4398" targPad="5" />
      <link label="" src="17" targ="174" sign="-" id="3654" targPad="-36" />
      <link label="" src="17" targ="177" sign="-" id="5211" targPad="-14" />
      <link label="" src="17" targ="18" sign="-" id="19" targPad="-17" />
      <link label="" src="17" targ="184" sign="-" id="3088" targPad="-13" />
      <link label="" src="17" targ="188" sign="+" id="4639" targPad="-22" />
      <link label="" src="17" targ="189" sign="+" id="773" targPad="-20" />
      <link label="" src="17" targ="193" sign="+" id="3484" targPad="-7" />
      <link label="" src="17" targ="199" sign="-" id="5149" targPad="-35" />
      <link label="" src="17" targ="20" sign="+" id="44" targPad="-16" />
      <link label="" src="17" targ="202" sign="+" id="2312" targPad="-17" />
      <link label="" src="17" targ="206" sign="+" id="4709" targPad="-17" />
      <link label="" src="17" targ="21" sign="-" id="4475" targPad="-14" />
      <link label="" src="17" targ="210" sign="-" id="985" targPad="-6" />
      <link label="" src="17" targ="212" sign="-" id="3539" targPad="-20" />
      <link label="" src="17" targ="217" sign="+" id="2574" targPad="-15" />
      <link label="" src="17" targ="218" sign="-" id="5722" targPad="-15" />
      <link label="" src="17" targ="222" sign="-" id="223" targPad="-24" />
      <link label="" src="17" targ="224" sign="+" id="3488" targPad="-17" />
      <link label="" src="17" targ="230" sign="+" id="2068" targPad="-18" />
      <link label="" src="17" targ="238" sign="-" id="4324" targPad="-19" />
      <link label="" src="17" targ="243" sign="+" id="2562" targPad="-21" />
      <link label="" src="17" targ="247" sign="-" id="4568" targPad="-24" />
      <link label="" src="17" targ="250" sign="-" id="2867" targPad="-21" />
      <link label="" src="17" targ="254" sign="+" id="5142" targPad="-20" />
      <link label="" src="17" targ="256" sign="-" id="3315" targPad="-13" />
      <link label="" src="17" targ="26" sign="+" id="4554" targPad="-17" />
      <link label="" src="17" targ="264" sign="-" id="5631" targPad="-8" />
      <link label="" src="17" targ="269" sign="+" id="270" targPad="-15" />
      <link label="" src="17" targ="271" sign="+" id="272" targPad="-16" />
      <link label="" src="17" targ="273" sign="+" id="1239" targPad="-50" />
      <link label="" src="17" targ="275" sign="+" id="1593" targPad="-25" />
      <link label="" src="17" targ="28" sign="+" id="4558" targPad="-16" />
      <link label="" src="17" targ="286" sign="+" id="1345" targPad="-16" />
      <link label="" src="17" targ="287" sign="-" id="2257" targPad="-7" />
      <link label="" src="17" targ="3" sign="+" id="4717" targPad="-21" />
      <link label="" src="17" targ="30" sign="+" id="522" targPad="-17" />
      <link label="" src="17" targ="303" sign="+" id="4167" targPad="-9" />
      <link label="" src="17" targ="32" sign="+" id="1702" targPad="-19" />
      <link label="" src="17" targ="321" sign="+" id="3715" targPad="-10" />
      <link label="" src="17" targ="326" sign="+" id="4427" targPad="-20" />
      <link label="" src="17" targ="33" sign="-" id="2878" targPad="-30" />
      <link label="" src="17" targ="330" sign="+" id="4711" targPad="-18" />
      <link label="" src="17" targ="334" sign="-" id="4723" targPad="-20" />
      <link label="" src="17" targ="336" sign="+" id="1902" targPad="-17" />
      <link label="" src="17" targ="342" sign="+" id="1965" targPad="-13" />
      <link label="" src="17" targ="347" sign="+" id="840" targPad="-18" />
      <link label="" src="17" targ="35" sign="-" id="4230" targPad="-39" />
      <link label="" src="17" targ="35" sign="+" id="4231" targPad="-38" />
      <link label="" src="17" targ="352" sign="-" id="5686" targPad="-19" />
      <link label="" src="17" targ="365" sign="-" id="5652" targPad="-15" />
      <link label="" src="17" targ="38" sign="+" id="1996" targPad="-5" />
      <link label="" src="17" targ="382" sign="+" id="3416" targPad="-17" />
      <link label="" src="17" targ="4" sign="+" id="214" targPad="-15" />
      <link label="" src="17" targ="409" sign="-" id="2779" targPad="-14" />
      <link label="" src="17" targ="41" sign="+" id="1220" targPad="-15" />
      <link label="" src="17" targ="413" sign="+" id="720" targPad="1" />
      <link label="" src="17" targ="425" sign="+" id="838" targPad="-19" />
      <link label="" src="17" targ="441" sign="+" id="1613" targPad="-15" />
      <link label="" src="17" targ="456" sign="-" id="4780" targPad="-23" />
      <link label="" src="17" targ="46" sign="+" id="4201" targPad="-15" />
      <link label="" src="17" targ="461" sign="-" id="982" targPad="-27" />
      <link label="" src="17" targ="463" sign="-" id="3008" targPad="-34" />
      <link label="" src="17" targ="47" sign="+" id="1979" targPad="-13" />
      <link label="" src="17" targ="473" sign="-" id="1105" targPad="-20" />
      <link label="" src="17" targ="486" sign="+" id="5184" targPad="-6" />
      <link label="" src="17" targ="51" sign="+" id="4399" targPad="-19" />
      <link label="" src="17" targ="514" sign="+" id="1678" targPad="-16" />
      <link label="" src="17" targ="53" sign="+" id="3305" targPad="-17" />
      <link label="" src="17" targ="535" sign="+" id="1066" targPad="-19" />
      <link label="" src="17" targ="54" sign="-" id="5701" targPad="-24" />
      <link label="" src="17" targ="56" sign="+" id="220" targPad="-13" />
      <link label="" src="17" targ="564" sign="+" id="683" targPad="-19" />
      <link label="" src="17" targ="568" sign="+" id="5606" targPad="-13" />
      <link label="" src="17" targ="57" sign="+" id="4509" targPad="-12" />
      <link label="" src="17" targ="575" sign="-" id="3683" targPad="0" />
      <link label="" src="17" targ="585" sign="+" id="1779" targPad="-11" />
      <link label="" src="17" targ="59" sign="+" id="1024" targPad="-12" />
      <link label="" src="17" targ="591" sign="-" id="3655" targPad="-12" />
      <link label="" src="17" targ="6" sign="+" id="1875" targPad="-5" />
      <link label="" src="17" targ="60" sign="+" id="4043" targPad="-13" />
      <link label="" src="17" targ="606" sign="-" id="4323" targPad="-24" />
      <link label="" src="17" targ="622" sign="+" id="4233" targPad="-13" />
      <link label="" src="17" targ="65" sign="+" id="3848" targPad="-23" />
      <link label="" src="17" targ="68" sign="+" id="3850" targPad="-14" />
      <link label="" src="17" targ="693" sign="+" id="1869" targPad="-14" />
      <link label="" src="17" targ="695" sign="-" id="2400" targPad="-27" />
      <link label="" src="17" targ="695" sign="+" id="2401" targPad="-26" />
      <link label="" src="17" targ="7" sign="+" id="3071" targPad="-15" />
      <link label="" src="17" targ="71" sign="+" id="4589" targPad="-18" />
      <link label="" src="17" targ="72" sign="+" id="4274" targPad="-14" />
      <link label="" src="17" targ="74" sign="+" id="436" targPad="-13" />
      <link label="" src="17" targ="764" sign="-" id="4025" targPad="-3" />
      <link label="" src="17" targ="78" sign="+" id="1594" targPad="-21" />
      <link label="" src="17" targ="81" sign="+" id="4489" targPad="-19" />
      <link label="" src="17" targ="815" sign="+" id="2027" targPad="-16" />
      <link label="" src="17" targ="85" sign="+" id="4492" targPad="-20" />
      <link label="" src="17" targ="87" sign="+" id="3889" targPad="-13" />
      <link label="" src="17" targ="9" sign="+" id="527" targPad="-23" />
      <link label="" src="17" targ="90" sign="+" id="3738" targPad="-18" />
      <link label="" src="17" targ="909" sign="+" id="2256" targPad="-3" />
      <link label="" src="17" targ="918" sign="-" id="2192" targPad="-10" />
      <link label="" src="17" targ="94" sign="-" id="2841" targPad="-26" />
      <link label="" src="17" targ="98" sign="+" id="2125" targPad="-18" />
      <link label="" src="171" targ="1" sign="+" id="4599" targPad="-13" />
      <link label="" src="171" targ="10" sign="-" id="2552" targPad="-8" />
      <link label="" src="171" targ="1047" sign="+" id="2654" targPad="-6" />
      <link label="" src="171" targ="107" sign="+" id="3999" targPad="-11" />
      <link label="" src="171" targ="1152" sign="-" id="1153" targPad="-7" />
      <link label="" src="171" targ="118" sign="+" id="4526" targPad="-14" />
      <link label="" src="171" targ="128" sign="-" id="3632" targPad="-8" />
      <link label="" src="171" targ="132" sign="-" id="5308" targPad="-3" />
      <link label="" src="171" targ="1371" sign="+" id="1920" targPad="-1" />
      <link label="" src="171" targ="14" sign="+" id="2064" targPad="-12" />
      <link label="" src="171" targ="146" sign="+" id="5537" targPad="-7" />
      <link label="" src="171" targ="148" sign="+" id="5123" targPad="-12" />
      <link label="" src="171" targ="152" sign="+" id="5413" targPad="-9" />
      <link label="" src="171" targ="156" sign="-" id="1252" targPad="-13" />
      <link label="" src="171" targ="161" sign="+" id="3982" targPad="-9" />
      <link label="" src="171" targ="167" sign="-" id="975" targPad="-5" />
      <link label="" src="171" targ="17" sign="+" id="5579" targPad="-12" />
      <link label="" src="171" targ="172" sign="-" id="173" targPad="-8" />
      <link label="" src="171" targ="174" sign="-" id="175" targPad="-29" />
      <link label="" src="171" targ="18" sign="-" id="2674" targPad="-10" />
      <link label="" src="171" targ="180" sign="+" id="1308" targPad="-10" />
      <link label="" src="171" targ="189" sign="+" id="4303" targPad="-14" />
      <link label="" src="171" targ="192" sign="+" id="796" targPad="1" />
      <link label="" src="171" targ="199" sign="-" id="4701" targPad="-28" />
      <link label="" src="171" targ="20" sign="+" id="4199" targPad="-9" />
      <link label="" src="171" targ="206" sign="+" id="5106" targPad="-10" />
      <link label="" src="171" targ="218" sign="-" id="4924" targPad="-9" />
      <link label="" src="171" targ="222" sign="-" id="2607" targPad="-18" />
      <link label="" src="171" targ="224" sign="+" id="225" targPad="-11" />
      <link label="" src="171" targ="230" sign="+" id="3040" targPad="-11" />
      <link label="" src="171" targ="247" sign="-" id="1160" targPad="-18" />
      <link label="" src="171" targ="250" sign="-" id="2158" targPad="-14" />
      <link label="" src="171" targ="254" sign="+" id="5560" targPad="-12" />
      <link label="" src="171" targ="256" sign="-" id="1393" targPad="-6" />
      <link label="" src="171" targ="26" sign="+" id="1157" targPad="-10" />
      <link label="" src="171" targ="271" sign="+" id="3912" targPad="-9" />
      <link label="" src="171" targ="273" sign="+" id="2049" targPad="-43" />
      <link label="" src="171" targ="275" sign="+" id="3195" targPad="-17" />
      <link label="" src="171" targ="28" sign="+" id="1158" targPad="-11" />
      <link label="" src="171" targ="286" sign="+" id="2244" targPad="-10" />
      <link label="" src="171" targ="287" sign="-" id="4518" targPad="-4" />
      <link label="" src="171" targ="3" sign="+" id="5341" targPad="-13" />
      <link label="" src="171" targ="30" sign="+" id="3014" targPad="-10" />
      <link label="" src="171" targ="303" sign="+" id="1139" targPad="-4" />
      <link label="" src="171" targ="32" sign="+" id="3106" targPad="-12" />
      <link label="" src="171" targ="326" sign="+" id="1188" targPad="-12" />
      <link label="" src="171" targ="334" sign="-" id="5433" targPad="-14" />
      <link label="" src="171" targ="336" sign="+" id="4105" targPad="-10" />
      <link label="" src="171" targ="35" sign="-" id="5209" targPad="-26" />
      <link label="" src="171" targ="35" sign="+" id="5210" targPad="-25" />
      <link label="" src="171" targ="365" sign="-" id="4977" targPad="-10" />
      <link label="" src="171" targ="382" sign="+" id="1140" targPad="-11" />
      <link label="" src="171" targ="4" sign="+" id="3508" targPad="-9" />
      <link label="" src="171" targ="409" sign="-" id="3792" targPad="-11" />
      <link label="" src="171" targ="41" sign="+" id="2018" targPad="-9" />
      <link label="" src="171" targ="425" sign="+" id="4211" targPad="-11" />
      <link label="" src="171" targ="46" sign="+" id="767" targPad="-9" />
      <link label="" src="171" targ="461" sign="-" id="2079" targPad="-20" />
      <link label="" src="171" targ="461" sign="+" id="2080" targPad="-19" />
      <link label="" src="171" targ="486" sign="+" id="487" targPad="-3" />
      <link label="" src="171" targ="514" sign="+" id="2422" targPad="-10" />
      <link label="" src="171" targ="57" sign="+" id="5462" targPad="-5" />
      <link label="" src="171" targ="585" sign="+" id="2732" targPad="-7" />
      <link label="" src="171" targ="60" sign="+" id="4753" targPad="-7" />
      <link label="" src="171" targ="622" sign="+" id="623" targPad="-6" />
      <link label="" src="171" targ="644" sign="-" id="3450" targPad="-10" />
      <link label="" src="171" targ="71" sign="+" id="1490" targPad="-12" />
      <link label="" src="171" targ="794" sign="+" id="795" targPad="-1" />
      <link label="" src="171" targ="81" sign="+" id="1135" targPad="-13" />
      <link label="" src="171" targ="83" sign="+" id="4543" targPad="-8" />
      <link label="" src="171" targ="87" sign="+" id="4544" targPad="-6" />
      <link label="" src="171" targ="9" sign="+" id="3017" targPad="-16" />
      <link label="" src="171" targ="90" sign="+" id="1644" targPad="-11" />
      <link label="" src="171" targ="918" sign="-" id="3081" targPad="-6" />
      <link label="" src="172" targ="174" sign="+" id="2701" targPad="-9" />
      <link label="" src="172" targ="21" sign="+" id="3551" targPad="0" />
      <link label="" src="172" targ="273" sign="+" id="3030" targPad="-11" />
      <link label="" src="172" targ="334" sign="+" id="3686" targPad="1" />
      <link label="" src="172" targ="463" sign="+" id="4654" targPad="-9" />
      <link label="" src="172" targ="54" sign="+" id="494" targPad="-6" />
      <link label="" src="174" targ="123" sign="+" id="3740" targPad="0" />
      <link label="" src="174" targ="124" sign="+" id="2150" targPad="-9" />
      <link label="" src="174" targ="138" sign="+" id="3813" targPad="-6" />
      <link label="" src="174" targ="174" sign="+" id="2704" targPad="5" />
      <link label="" src="174" targ="199" sign="+" id="4209" targPad="-8" />
      <link label="" src="174" targ="21" sign="+" id="3554" targPad="1" />
      <link label="" src="174" targ="212" sign="+" id="1033" targPad="1" />
      <link label="" src="174" targ="238" sign="+" id="4635" targPad="2" />
      <link label="" src="174" targ="247" sign="+" id="594" targPad="-2" />
      <link label="" src="174" targ="273" sign="+" id="3031" targPad="-10" />
      <link label="" src="174" targ="278" sign="+" id="5402" targPad="1" />
      <link label="" src="174" targ="334" sign="+" id="3684" targPad="2" />
      <link label="" src="174" targ="463" sign="+" id="4657" targPad="-8" />
      <link label="" src="174" targ="54" sign="+" id="490" targPad="-5" />
      <link label="" src="174" targ="94" sign="+" id="3165" targPad="-5" />
      <link label="" src="177" targ="1" sign="+" id="242" targPad="3" />
      <link label="" src="177" targ="107" sign="+" id="4103" targPad="2" />
      <link label="" src="177" targ="12" sign="+" id="3048" targPad="2" />
      <link label="" src="177" targ="124" sign="-" id="938" targPad="-13" />
      <link label="" src="177" targ="140" sign="+" id="1361" targPad="3" />
      <link label="" src="177" targ="156" sign="-" id="3975" targPad="3" />
      <link label="" src="177" targ="17" sign="+" id="5212" targPad="3" />
      <link label="" src="177" targ="174" sign="-" id="4305" targPad="-13" />
      <link label="" src="177" targ="180" sign="+" id="3776" targPad="5" />
      <link label="" src="177" targ="188" sign="+" id="5332" targPad="2" />
      <link label="" src="177" targ="199" sign="-" id="3311" targPad="-12" />
      <link label="" src="177" targ="230" sign="+" id="2943" targPad="4" />
      <link label="" src="177" targ="250" sign="-" id="529" targPad="3" />
      <link label="" src="177" targ="26" sign="+" id="939" targPad="3" />
      <link label="" src="177" targ="271" sign="+" id="1109" targPad="4" />
      <link label="" src="177" targ="273" sign="-" id="373" targPad="-16" />
      <link label="" src="177" targ="275" sign="+" id="1734" targPad="3" />
      <link label="" src="177" targ="278" sign="-" id="1338" targPad="-3" />
      <link label="" src="177" targ="28" sign="+" id="932" targPad="2" />
      <link label="" src="177" targ="3" sign="+" id="5120" targPad="2" />
      <link label="" src="177" targ="32" sign="+" id="2317" targPad="3" />
      <link label="" src="177" targ="323" sign="+" id="2743" targPad="3" />
      <link label="" src="177" targ="33" sign="-" id="2172" targPad="-9" />
      <link label="" src="177" targ="35" sign="+" id="5242" targPad="2" />
      <link label="" src="177" targ="361" sign="+" id="362" targPad="3" />
      <link label="" src="177" targ="382" sign="+" id="3791" targPad="4" />
      <link label="" src="177" targ="409" sign="-" id="726" targPad="3" />
      <link label="" src="177" targ="456" sign="-" id="1466" targPad="-3" />
      <link label="" src="177" targ="463" sign="-" id="907" targPad="-13" />
      <link label="" src="177" targ="51" sign="+" id="5208" targPad="4" />
      <link label="" src="177" targ="514" sign="+" id="750" targPad="4" />
      <link label="" src="177" targ="564" sign="+" id="1783" targPad="3" />
      <link label="" src="177" targ="59" sign="+" id="435" targPad="4" />
      <link label="" src="177" targ="606" sign="-" id="3763" targPad="-5" />
      <link label="" src="177" targ="635" sign="+" id="1746" targPad="3" />
      <link label="" src="177" targ="71" sign="+" id="1473" targPad="3" />
      <link label="" src="177" targ="77" sign="+" id="3922" targPad="2" />
      <link label="" src="177" targ="78" sign="+" id="4973" targPad="3" />
      <link label="" src="177" targ="81" sign="+" id="1000" targPad="3" />
      <link label="" src="177" targ="85" sign="+" id="996" targPad="2" />
      <link label="" src="177" targ="9" sign="+" id="3046" targPad="2" />
      <link label="" src="18" targ="124" sign="+" id="3035" targPad="-8" />
      <link label="" src="18" targ="138" sign="+" id="5639" targPad="-5" />
      <link label="" src="18" targ="174" sign="+" id="2188" targPad="-8" />
      <link label="" src="18" targ="199" sign="+" id="2522" targPad="-7" />
      <link label="" src="18" targ="21" sign="+" id="89" targPad="2" />
      <link label="" src="18" targ="212" sign="+" id="1980" targPad="2" />
      <link label="" src="18" targ="247" sign="+" id="3003" targPad="-1" />
      <link label="" src="18" targ="273" sign="+" id="3858" targPad="-9" />
      <link label="" src="18" targ="278" sign="+" id="4851" targPad="2" />
      <link label="" src="18" targ="352" sign="+" id="1835" targPad="-1" />
      <link label="" src="18" targ="463" sign="+" id="4614" targPad="-7" />
      <link label="" src="18" targ="606" sign="+" id="1417" targPad="-2" />
      <link label="" src="18" targ="94" sign="+" id="5412" targPad="-4" />
      <link label="" src="184" targ="123" sign="+" id="4210" targPad="1" />
      <link label="" src="184" targ="124" sign="+" id="1631" targPad="-7" />
      <link label="" src="184" targ="138" sign="+" id="4225" targPad="-4" />
      <link label="" src="184" targ="174" sign="+" id="1206" targPad="-7" />
      <link label="" src="184" targ="199" sign="+" id="3817" targPad="-6" />
      <link label="" src="184" targ="212" sign="+" id="5514" targPad="3" />
      <link label="" src="184" targ="273" sign="+" id="2275" targPad="-8" />
      <link label="" src="184" targ="278" sign="+" id="4863" targPad="3" />
      <link label="" src="184" targ="456" sign="+" id="1492" targPad="1" />
      <link label="" src="184" targ="463" sign="+" id="1992" targPad="-6" />
      <link label="" src="188" targ="103" sign="+" id="2013" targPad="-10" />
      <link label="" src="188" targ="1152" sign="-" id="5451" targPad="-6" />
      <link label="" src="188" targ="116" sign="+" id="2894" targPad="-8" />
      <link label="" src="188" targ="118" sign="+" id="2077" targPad="-11" />
      <link label="" src="188" targ="123" sign="-" id="1792" targPad="-15" />
      <link label="" src="188" targ="124" sign="-" id="5448" targPad="-27" />
      <link label="" src="188" targ="1276" sign="+" id="2058" targPad="-8" />
      <link label="" src="188" targ="17" sign="+" id="4645" targPad="-10" />
      <link label="" src="188" targ="188" sign="+" id="1548" targPad="5" />
      <link label="" src="188" targ="189" sign="+" id="190" targPad="-11" />
      <link label="" src="188" targ="202" sign="+" id="1126" targPad="-8" />
      <link label="" src="188" targ="206" sign="+" id="1595" targPad="-8" />
      <link label="" src="188" targ="230" sign="+" id="1202" targPad="-9" />
      <link label="" src="188" targ="250" sign="-" id="2426" targPad="-12" />
      <link label="" src="188" targ="254" sign="+" id="5104" targPad="-10" />
      <link label="" src="188" targ="269" sign="+" id="2734" targPad="-7" />
      <link label="" src="188" targ="275" sign="+" id="1360" targPad="-13" />
      <link label="" src="188" targ="303" sign="+" id="3835" targPad="-3" />
      <link label="" src="188" targ="326" sign="+" id="5708" targPad="-10" />
      <link label="" src="188" targ="342" sign="+" id="1854" targPad="-6" />
      <link label="" src="188" targ="352" sign="-" id="5506" targPad="-13" />
      <link label="" src="188" targ="456" sign="-" id="4603" targPad="-15" />
      <link label="" src="188" targ="473" sign="-" id="1610" targPad="-11" />
      <link label="" src="188" targ="49" sign="+" id="5312" targPad="-10" />
      <link label="" src="188" targ="51" sign="+" id="4648" targPad="-10" />
      <link label="" src="188" targ="535" sign="+" id="536" targPad="-10" />
      <link label="" src="188" targ="68" sign="+" id="2380" targPad="-7" />
      <link label="" src="188" targ="693" sign="+" id="1848" targPad="-8" />
      <link label="" src="188" targ="7" sign="+" id="2831" targPad="-10" />
      <link label="" src="188" targ="81" sign="+" id="5751" targPad="-10" />
      <link label="" src="188" targ="9" sign="+" id="391" targPad="-13" />
      <link label="" src="188" targ="98" sign="+" id="2327" targPad="-9" />
      <link label="" src="189" targ="0" sign="+" id="1170" targPad="5" />
      <link label="" src="189" targ="1" sign="+" id="4050" targPad="4" />
      <link label="" src="189" targ="102" sign="+" id="1567" targPad="4" />
      <link label="" src="189" targ="103" sign="+" id="3823" targPad="3" />
      <link label="" src="189" targ="1047" sign="+" id="3585" targPad="5" />
      <link label="" src="189" targ="107" sign="+" id="455" targPad="3" />
      <link label="" src="189" targ="1152" sign="-" id="3455" targPad="5" />
      <link label="" src="189" targ="116" sign="+" id="2146" targPad="4" />
      <link label="" src="189" targ="118" sign="+" id="2404" targPad="3" />
      <link label="" src="189" targ="1190" sign="-" id="3690" targPad="4" />
      <link label="" src="189" targ="12" sign="+" id="4965" targPad="3" />
      <link label="" src="189" targ="123" sign="-" id="616" targPad="-2" />
      <link label="" src="189" targ="124" sign="-" id="4467" targPad="-12" />
      <link label="" src="189" targ="1276" sign="+" id="3836" targPad="5" />
      <link label="" src="189" targ="128" sign="-" id="2987" targPad="5" />
      <link label="" src="189" targ="130" sign="-" id="860" targPad="5" />
      <link label="" src="189" targ="134" sign="-" id="1991" targPad="2" />
      <link label="" src="189" targ="134" sign="+" id="1994" targPad="3" />
      <link label="" src="189" targ="138" sign="-" id="1989" targPad="-8" />
      <link label="" src="189" targ="14" sign="+" id="5548" targPad="3" />
      <link label="" src="189" targ="140" sign="+" id="2048" targPad="4" />
      <link label="" src="189" targ="142" sign="-" id="4409" targPad="5" />
      <link label="" src="189" targ="148" sign="+" id="432" targPad="4" />
      <link label="" src="189" targ="15" sign="+" id="1100" targPad="5" />
      <link label="" src="189" targ="150" sign="+" id="2170" targPad="5" />
      <link label="" src="189" targ="152" sign="+" id="687" targPad="4" />
      <link label="" src="189" targ="154" sign="+" id="3826" targPad="4" />
      <link label="" src="189" targ="156" sign="-" id="4950" targPad="4" />
      <link label="" src="189" targ="161" sign="+" id="4477" targPad="5" />
      <link label="" src="189" targ="163" sign="-" id="4474" targPad="5" />
      <link label="" src="189" targ="169" sign="-" id="2494" targPad="5" />
      <link label="" src="189" targ="17" sign="+" id="774" targPad="4" />
      <link label="" src="189" targ="171" sign="+" id="4304" targPad="5" />
      <link label="" src="189" targ="172" sign="-" id="5150" targPad="5" />
      <link label="" src="189" targ="174" sign="-" id="5148" targPad="-12" />
      <link label="" src="189" targ="18" sign="-" id="4649" targPad="5" />
      <link label="" src="189" targ="188" sign="+" id="191" targPad="3" />
      <link label="" src="189" targ="189" sign="+" id="2029" targPad="5" />
      <link label="" src="189" targ="193" sign="+" id="2196" targPad="4" />
      <link label="" src="189" targ="199" sign="-" id="1536" targPad="-11" />
      <link label="" src="189" targ="202" sign="+" id="259" targPad="5" />
      <link label="" src="189" targ="206" sign="+" id="207" targPad="5" />
      <link label="" src="189" targ="21" sign="-" id="404" targPad="-2" />
      <link label="" src="189" targ="212" sign="-" id="2290" targPad="0" />
      <link label="" src="189" targ="217" sign="+" id="3781" targPad="4" />
      <link label="" src="189" targ="218" sign="-" id="1430" targPad="5" />
      <link label="" src="189" targ="222" sign="-" id="4688" targPad="3" />
      <link label="" src="189" targ="222" sign="+" id="4690" targPad="4" />
      <link label="" src="189" targ="224" sign="+" id="4946" targPad="4" />
      <link label="" src="189" targ="228" sign="-" id="2302" targPad="5" />
      <link label="" src="189" targ="23" sign="+" id="3441" targPad="3" />
      <link label="" src="189" targ="230" sign="+" id="784" targPad="5" />
      <link label="" src="189" targ="238" sign="-" id="1786" targPad="0" />
      <link label="" src="189" targ="24" sign="+" id="2097" targPad="5" />
      <link label="" src="189" targ="243" sign="+" id="1313" targPad="3" />
      <link label="" src="189" targ="247" sign="-" id="3447" targPad="-4" />
      <link label="" src="189" targ="250" sign="-" id="2003" targPad="4" />
      <link label="" src="189" targ="254" sign="+" id="1129" targPad="4" />
      <link label="" src="189" targ="256" sign="-" id="4803" targPad="5" />
      <link label="" src="189" targ="26" sign="+" id="3444" targPad="4" />
      <link label="" src="189" targ="264" sign="-" id="3093" targPad="5" />
      <link label="" src="189" targ="269" sign="+" id="1985" targPad="5" />
      <link label="" src="189" targ="271" sign="+" id="1986" targPad="5" />
      <link label="" src="189" targ="273" sign="+" id="5566" targPad="-14" />
      <link label="" src="189" targ="273" sign="-" id="5567" targPad="-15" />
      <link label="" src="189" targ="275" sign="+" id="5199" targPad="4" />
      <link label="" src="189" targ="278" sign="-" id="2660" targPad="-2" />
      <link label="" src="189" targ="28" sign="+" id="3443" targPad="3" />
      <link label="" src="189" targ="286" sign="+" id="5644" targPad="4" />
      <link label="" src="189" targ="3" sign="+" id="246" targPad="3" />
      <link label="" src="189" targ="30" sign="+" id="4966" targPad="4" />
      <link label="" src="189" targ="303" sign="+" id="5742" targPad="5" />
      <link label="" src="189" targ="307" sign="+" id="4644" targPad="3" />
      <link label="" src="189" targ="316" sign="+" id="5061" targPad="3" />
      <link label="" src="189" targ="319" sign="+" id="5065" targPad="4" />
      <link label="" src="189" targ="32" sign="+" id="5281" targPad="4" />
      <link label="" src="189" targ="321" sign="+" id="4853" targPad="5" />
      <link label="" src="189" targ="323" sign="+" id="4855" targPad="4" />
      <link label="" src="189" targ="326" sign="+" id="3340" targPad="4" />
      <link label="" src="189" targ="33" sign="-" id="1641" targPad="-8" />
      <link label="" src="189" targ="330" sign="+" id="1463" targPad="4" />
      <link label="" src="189" targ="334" sign="-" id="698" targPad="-2" />
      <link label="" src="189" targ="336" sign="+" id="583" targPad="5" />
      <link label="" src="189" targ="342" sign="+" id="655" targPad="5" />
      <link label="" src="189" targ="347" sign="+" id="2087" targPad="4" />
      <link label="" src="189" targ="35" sign="-" id="1705" targPad="3" />
      <link label="" src="189" targ="35" sign="+" id="1706" targPad="4" />
      <link label="" src="189" targ="352" sign="-" id="4455" targPad="-3" />
      <link label="" src="189" targ="361" sign="+" id="3976" targPad="4" />
      <link label="" src="189" targ="363" sign="+" id="858" targPad="5" />
      <link label="" src="189" targ="365" sign="-" id="3819" targPad="4" />
      <link label="" src="189" targ="38" sign="+" id="3568" targPad="5" />
      <link label="" src="189" targ="382" sign="+" id="4527" targPad="5" />
      <link label="" src="189" targ="4" sign="+" id="1969" targPad="5" />
      <link label="" src="189" targ="409" sign="-" id="1925" targPad="4" />
      <link label="" src="189" targ="41" sign="+" id="5589" targPad="4" />
      <link label="" src="189" targ="413" sign="+" id="2385" targPad="5" />
      <link label="" src="189" targ="425" sign="+" id="2090" targPad="4" />
      <link label="" src="189" targ="441" sign="+" id="4524" targPad="5" />
      <link label="" src="189" targ="443" sign="-" id="806" targPad="4" />
      <link label="" src="189" targ="456" sign="-" id="3629" targPad="-2" />
      <link label="" src="189" targ="46" sign="+" id="3064" targPad="4" />
      <link label="" src="189" targ="461" sign="-" id="5340" targPad="5" />
      <link label="" src="189" targ="463" sign="-" id="1850" targPad="-12" />
      <link label="" src="189" targ="47" sign="+" id="3235" targPad="4" />
      <link label="" src="189" targ="473" sign="-" id="5446" targPad="4" />
      <link label="" src="189" targ="486" sign="+" id="3980" targPad="5" />
      <link label="" src="189" targ="49" sign="+" id="3258" targPad="4" />
      <link label="" src="189" targ="51" sign="+" id="761" targPad="5" />
      <link label="" src="189" targ="514" sign="+" id="4569" targPad="5" />
      <link label="" src="189" targ="53" sign="+" id="2032" targPad="3" />
      <link label="" src="189" targ="535" sign="+" id="2691" targPad="4" />
      <link label="" src="189" targ="54" sign="-" id="3159" targPad="-8" />
      <link label="" src="189" targ="56" sign="+" id="4684" targPad="5" />
      <link label="" src="189" targ="564" sign="+" id="1279" targPad="4" />
      <link label="" src="189" targ="568" sign="+" id="4049" targPad="5" />
      <link label="" src="189" targ="57" sign="+" id="850" targPad="5" />
      <link label="" src="189" targ="591" sign="-" id="5147" targPad="5" />
      <link label="" src="189" targ="597" sign="+" id="2513" targPad="5" />
      <link label="" src="189" targ="60" sign="+" id="2877" targPad="5" />
      <link label="" src="189" targ="622" sign="+" id="5476" targPad="5" />
      <link label="" src="189" targ="635" sign="+" id="5190" targPad="4" />
      <link label="" src="189" targ="644" sign="-" id="1046" targPad="5" />
      <link label="" src="189" targ="65" sign="+" id="2670" targPad="3" />
      <link label="" src="189" targ="65" sign="-" id="2672" targPad="2" />
      <link label="" src="189" targ="68" sign="+" id="2666" targPad="5" />
      <link label="" src="189" targ="693" sign="+" id="3465" targPad="5" />
      <link label="" src="189" targ="695" sign="-" id="1121" targPad="3" />
      <link label="" src="189" targ="695" sign="+" id="1123" targPad="4" />
      <link label="" src="189" targ="7" sign="+" id="1710" targPad="4" />
      <link label="" src="189" targ="71" sign="+" id="3753" targPad="4" />
      <link label="" src="189" targ="72" sign="+" id="1748" targPad="5" />
      <link label="" src="189" targ="74" sign="+" id="4835" targPad="4" />
      <link label="" src="189" targ="764" sign="-" id="5228" targPad="5" />
      <link label="" src="189" targ="77" sign="+" id="498" targPad="3" />
      <link label="" src="189" targ="78" sign="+" id="2786" targPad="4" />
      <link label="" src="189" targ="81" sign="+" id="3410" targPad="4" />
      <link label="" src="189" targ="815" sign="+" id="3594" targPad="5" />
      <link label="" src="189" targ="83" sign="+" id="2720" targPad="5" />
      <link label="" src="189" targ="85" sign="+" id="3405" targPad="3" />
      <link label="" src="189" targ="87" sign="+" id="2718" targPad="5" />
      <link label="" src="189" targ="9" sign="+" id="4961" targPad="3" />
      <link label="" src="189" targ="90" sign="+" id="2149" targPad="4" />
      <link label="" src="189" targ="909" sign="+" id="2486" targPad="5" />
      <link label="" src="189" targ="929" sign="+" id="4164" targPad="5" />
      <link label="" src="189" targ="94" sign="-" id="1625" targPad="-8" />
      <link label="" src="189" targ="968" sign="+" id="4810" targPad="5" />
      <link label="" src="189" targ="98" sign="+" id="459" targPad="4" />
      <link label="" src="192" targ="1" sign="+" id="4734" targPad="-12" />
      <link label="" src="192" targ="118" sign="+" id="4621" targPad="-13" />
      <link label="" src="192" targ="12" sign="+" id="3161" targPad="-11" />
      <link label="" src="192" targ="14" sign="+" id="2135" targPad="-11" />
      <link label="" src="192" targ="150" sign="+" id="3296" targPad="-6" />
      <link label="" src="192" targ="152" sign="+" id="5543" targPad="-8" />
      <link label="" src="192" targ="156" sign="-" id="1491" targPad="-12" />
      <link label="" src="192" targ="180" sign="+" id="1193" targPad="-9" />
      <link label="" src="192" targ="189" sign="+" id="4272" targPad="-13" />
      <link label="" src="192" targ="192" sign="+" id="854" targPad="5" />
      <link label="" src="192" targ="193" sign="+" id="194" targPad="-5" />
      <link label="" src="192" targ="20" sign="+" id="4079" targPad="-8" />
      <link label="" src="192" targ="217" sign="+" id="1880" targPad="-8" />
      <link label="" src="192" targ="247" sign="-" id="1283" targPad="-17" />
      <link label="" src="192" targ="269" sign="+" id="3979" targPad="-8" />
      <link label="" src="192" targ="275" sign="+" id="3309" targPad="-16" />
      <link label="" src="192" targ="286" sign="+" id="2330" targPad="-9" />
      <link label="" src="192" targ="32" sign="+" id="3174" targPad="-11" />
      <link label="" src="192" targ="330" sign="+" id="4618" targPad="-12" />
      <link label="" src="192" targ="336" sign="+" id="4162" targPad="-9" />
      <link label="" src="192" targ="347" sign="+" id="3870" targPad="-11" />
      <link label="" src="192" targ="365" sign="-" id="5093" targPad="-9" />
      <link label="" src="192" targ="4" sign="+" id="3347" targPad="-8" />
      <link label="" src="192" targ="473" sign="-" id="1974" targPad="-13" />
      <link label="" src="192" targ="535" sign="+" id="3420" targPad="-12" />
      <link label="" src="192" targ="693" sign="+" id="1894" targPad="-10" />
      <link label="" src="192" targ="71" sign="+" id="1521" targPad="-11" />
      <link label="" src="192" targ="78" sign="+" id="3549" targPad="-15" />
      <link label="" src="192" targ="81" sign="+" id="1302" targPad="-12" />
      <link label="" src="192" targ="815" sign="+" id="3067" targPad="-9" />
      <link label="" src="192" targ="90" sign="+" id="1339" targPad="-10" />
      <link label="" src="192" targ="98" sign="+" id="4018" targPad="-11" />
      <link label="" src="199" targ="124" sign="+" id="1029" targPad="-6" />
      <link label="" src="199" targ="199" sign="+" id="3408" targPad="5" />
      <link label="" src="199" targ="463" sign="+" id="812" targPad="-5" />
      <link label="" src="199" targ="606" sign="+" id="3674" targPad="-1" />
      <link label="" src="20" targ="0" sign="+" id="1286" targPad="0" />
      <link label="" src="20" targ="1" sign="+" id="3790" targPad="-10" />
      <link label="" src="20" targ="10" sign="-" id="531" targPad="-6" />
      <link label="" src="20" targ="102" sign="+" id="1608" targPad="-5" />
      <link label="" src="20" targ="107" sign="+" id="581" targPad="-9" />
      <link label="" src="20" targ="1152" sign="-" id="3169" targPad="-5" />
      <link label="" src="20" targ="116" sign="+" id="1956" targPad="-7" />
      <link label="" src="20" targ="118" sign="+" id="779" targPad="-10" />
      <link label="" src="20" targ="12" sign="+" id="5074" targPad="-9" />
      <link label="" src="20" targ="123" sign="-" id="371" targPad="-14" />
      <link label="" src="20" targ="124" sign="-" id="4685" targPad="-26" />
      <link label="" src="20" targ="1276" sign="+" id="3959" targPad="-7" />
      <link label="" src="20" targ="128" sign="-" id="2846" targPad="-6" />
      <link label="" src="20" targ="130" sign="-" id="215" targPad="-8" />
      <link label="" src="20" targ="132" sign="-" id="133" targPad="-1" />
      <link label="" src="20" targ="134" sign="+" id="1873" targPad="-23" />
      <link label="" src="20" targ="1369" sign="+" id="3987" targPad="1" />
      <link label="" src="20" targ="138" sign="-" id="1865" targPad="-21" />
      <link label="" src="20" targ="14" sign="+" id="5316" targPad="-9" />
      <link label="" src="20" targ="140" sign="+" id="2219" targPad="-1" />
      <link label="" src="20" targ="142" sign="-" id="1500" targPad="-5" />
      <link label="" src="20" targ="146" sign="+" id="1910" targPad="-5" />
      <link label="" src="20" targ="148" sign="+" id="2882" targPad="-10" />
      <link label="" src="20" targ="150" sign="+" id="1887" targPad="-4" />
      <link label="" src="20" targ="152" sign="+" id="502" targPad="-6" />
      <link label="" src="20" targ="156" sign="-" id="4430" targPad="-10" />
      <link label="" src="20" targ="161" sign="+" id="4686" targPad="-7" />
      <link label="" src="20" targ="163" sign="-" id="4672" targPad="-6" />
      <link label="" src="20" targ="167" sign="+" id="5542" targPad="-3" />
      <link label="" src="20" targ="17" sign="+" id="45" targPad="-9" />
      <link label="" src="20" targ="172" sign="-" id="5016" targPad="-6" />
      <link label="" src="20" targ="174" sign="-" id="5017" targPad="-27" />
      <link label="" src="20" targ="177" sign="+" id="1110" targPad="-7" />
      <link label="" src="20" targ="18" sign="-" id="4441" targPad="-8" />
      <link label="" src="20" targ="180" sign="+" id="4751" targPad="-7" />
      <link label="" src="20" targ="186" sign="-" id="1821" targPad="-2" />
      <link label="" src="20" targ="188" sign="+" id="374" targPad="-13" />
      <link label="" src="20" targ="189" sign="+" id="2194" targPad="-10" />
      <link label="" src="20" targ="193" sign="+" id="2316" targPad="-3" />
      <link label="" src="20" targ="199" sign="-" id="979" targPad="-26" />
      <link label="" src="20" targ="20" sign="+" id="1843" targPad="5" />
      <link label="" src="20" targ="202" sign="+" id="835" targPad="-7" />
      <link label="" src="20" targ="206" sign="+" id="500" targPad="-7" />
      <link label="" src="20" targ="21" sign="-" id="22" targPad="-9" />
      <link label="" src="20" targ="212" sign="-" id="2086" targPad="-13" />
      <link label="" src="20" targ="217" sign="+" id="3964" targPad="-7" />
      <link label="" src="20" targ="218" sign="-" id="1623" targPad="-7" />
      <link label="" src="20" targ="222" sign="-" id="4515" targPad="-17" />
      <link label="" src="20" targ="224" sign="+" id="4760" targPad="-9" />
      <link label="" src="20" targ="23" sign="+" id="3217" targPad="-8" />
      <link label="" src="20" targ="230" sign="+" id="845" targPad="-8" />
      <link label="" src="20" targ="238" sign="-" id="3085" targPad="-12" />
      <link label="" src="20" targ="24" sign="+" id="1911" targPad="-5" />
      <link label="" src="20" targ="243" sign="+" id="1036" targPad="-11" />
      <link label="" src="20" targ="247" sign="-" id="3232" targPad="-15" />
      <link label="" src="20" targ="250" sign="-" id="4140" targPad="-11" />
      <link label="" src="20" targ="254" sign="+" id="942" targPad="-9" />
      <link label="" src="20" targ="26" sign="+" id="3205" targPad="-8" />
      <link label="" src="20" targ="264" sign="-" id="3242" targPad="-3" />
      <link label="" src="20" targ="269" sign="+" id="1790" targPad="-6" />
      <link label="" src="20" targ="271" sign="+" id="1789" targPad="-7" />
      <link label="" src="20" targ="273" sign="+" id="5406" targPad="-39" />
      <link label="" src="20" targ="273" sign="-" id="5407" targPad="-40" />
      <link label="" src="20" targ="275" sign="+" id="5666" targPad="-12" />
      <link label="" src="20" targ="278" sign="-" id="2118" targPad="-16" />
      <link label="" src="20" targ="28" sign="+" id="3214" targPad="-9" />
      <link label="" src="20" targ="286" sign="+" id="5454" targPad="-7" />
      <link label="" src="20" targ="3" sign="+" id="449" targPad="-11" />
      <link label="" src="20" targ="30" sign="+" id="5072" targPad="-8" />
      <link label="" src="20" targ="307" sign="+" id="4443" targPad="-3" />
      <link label="" src="20" targ="316" sign="+" id="4785" targPad="-5" />
      <link label="" src="20" targ="32" sign="+" id="5753" targPad="-9" />
      <link label="" src="20" targ="321" sign="+" id="5033" targPad="-3" />
      <link label="" src="20" targ="323" sign="+" id="5034" targPad="-8" />
      <link label="" src="20" targ="326" sign="+" id="3103" targPad="-9" />
      <link label="" src="20" targ="33" sign="-" id="1476" targPad="-22" />
      <link label="" src="20" targ="330" sign="+" id="331" targPad="-10" />
      <link label="" src="20" targ="332" sign="+" id="333" targPad="-2" />
      <link label="" src="20" targ="334" sign="-" id="427" targPad="-12" />
      <link label="" src="20" targ="336" sign="+" id="337" targPad="-7" />
      <link label="" src="20" targ="347" sign="+" id="2358" targPad="-9" />
      <link label="" src="20" targ="35" sign="+" id="2920" targPad="-23" />
      <link label="" src="20" targ="352" sign="-" id="4501" targPad="-12" />
      <link label="" src="20" targ="361" sign="+" id="4024" targPad="-8" />
      <link label="" src="20" targ="363" sign="+" id="661" targPad="-2" />
      <link label="" src="20" targ="365" sign="-" id="4291" targPad="-7" />
      <link label="" src="20" targ="38" sign="+" id="3270" targPad="-1" />
      <link label="" src="20" targ="382" sign="+" id="4463" targPad="-9" />
      <link label="" src="20" targ="397" sign="-" id="3132" targPad="1" />
      <link label="" src="20" targ="4" sign="+" id="1900" targPad="-6" />
      <link label="" src="20" targ="409" sign="-" id="4136" targPad="-9" />
      <link label="" src="20" targ="41" sign="+" id="5350" targPad="-7" />
      <link label="" src="20" targ="425" sign="+" id="2355" targPad="-9" />
      <link label="" src="20" targ="441" sign="+" id="5675" targPad="-7" />
      <link label="" src="20" targ="456" sign="-" id="3558" targPad="-14" />
      <link label="" src="20" targ="46" sign="+" id="2863" targPad="-7" />
      <link label="" src="20" targ="461" sign="-" id="5218" targPad="-17" />
      <link label="" src="20" targ="461" sign="+" id="5219" targPad="-16" />
      <link label="" src="20" targ="463" sign="-" id="4347" targPad="-26" />
      <link label="" src="20" targ="47" sign="+" id="3454" targPad="-6" />
      <link label="" src="20" targ="473" sign="-" id="5113" targPad="-10" />
      <link label="" src="20" targ="49" sign="+" id="4332" targPad="-9" />
      <link label="" src="20" targ="51" sign="+" id="52" targPad="-9" />
      <link label="" src="20" targ="514" sign="+" id="5744" targPad="-8" />
      <link label="" src="20" targ="53" sign="+" id="2175" targPad="-11" />
      <link label="" src="20" targ="535" sign="+" id="2491" targPad="-9" />
      <link label="" src="20" targ="54" sign="-" id="4217" targPad="-19" />
      <link label="" src="20" targ="548" sign="+" id="2551" targPad="-2" />
      <link label="" src="20" targ="552" sign="+" id="1150" targPad="-7" />
      <link label="" src="20" targ="56" sign="+" id="4516" targPad="-6" />
      <link label="" src="20" targ="564" sign="+" id="1171" targPad="-10" />
      <link label="" src="20" targ="568" sign="+" id="3925" targPad="-6" />
      <link label="" src="20" targ="57" sign="+" id="216" targPad="-3" />
      <link label="" src="20" targ="585" sign="+" id="3673" targPad="-5" />
      <link label="" src="20" targ="59" sign="+" id="5114" targPad="-7" />
      <link label="" src="20" targ="591" sign="-" id="5018" targPad="-6" />
      <link label="" src="20" targ="597" sign="+" id="2368" targPad="-3" />
      <link label="" src="20" targ="6" sign="+" id="3330" targPad="-1" />
      <link label="" src="20" targ="60" sign="+" id="2714" targPad="-5" />
      <link label="" src="20" targ="606" sign="-" id="3082" targPad="-17" />
      <link label="" src="20" targ="622" sign="+" id="5687" targPad="-5" />
      <link label="" src="20" targ="635" sign="+" id="5671" targPad="-7" />
      <link label="" src="20" targ="644" sign="-" id="1289" targPad="-8" />
      <link label="" src="20" targ="65" sign="-" id="2448" targPad="-17" />
      <link label="" src="20" targ="68" sign="+" id="2454" targPad="-6" />
      <link label="" src="20" targ="693" sign="+" id="3308" targPad="-7" />
      <link label="" src="20" targ="695" sign="-" id="946" targPad="-15" />
      <link label="" src="20" targ="7" sign="+" id="1516" targPad="-9" />
      <link label="" src="20" targ="71" sign="+" id="3577" targPad="-9" />
      <link label="" src="20" targ="72" sign="+" id="2905" targPad="-6" />
      <link label="" src="20" targ="77" sign="+" id="300" targPad="-9" />
      <link label="" src="20" targ="78" sign="+" id="2946" targPad="-12" />
      <link label="" src="20" targ="81" sign="+" id="3151" targPad="-9" />
      <link label="" src="20" targ="815" sign="+" id="3515" targPad="-7" />
      <link label="" src="20" targ="83" sign="+" id="2498" targPad="-6" />
      <link label="" src="20" targ="85" sign="+" id="3154" targPad="-12" />
      <link label="" src="20" targ="9" sign="+" id="5075" targPad="-12" />
      <link label="" src="20" targ="90" sign="+" id="2281" targPad="-8" />
      <link label="" src="20" targ="918" sign="-" id="3762" targPad="-4" />
      <link label="" src="20" targ="94" sign="-" id="1358" targPad="-19" />
      <link label="" src="20" targ="98" sign="+" id="578" targPad="-8" />
      <link label="" src="21" targ="138" sign="+" id="2957" targPad="-3" />
      <link label="" src="21" targ="273" sign="+" id="1053" targPad="-7" />
      <link label="" src="21" targ="463" sign="+" id="2835" targPad="-4" />
      <link label="" src="210" targ="124" sign="+" id="5189" targPad="-5" />
      <link label="" src="210" targ="138" sign="+" id="878" targPad="-2" />
      <link label="" src="210" targ="174" sign="+" id="5642" targPad="-6" />
      <link label="" src="210" targ="21" sign="+" id="1022" targPad="3" />
      <link label="" src="210" targ="210" sign="+" id="211" targPad="5" />
      <link label="" src="210" targ="247" sign="+" id="3732" targPad="0" />
      <link label="" src="210" targ="273" sign="+" id="4536" targPad="-6" />
      <link label="" src="210" targ="33" sign="+" id="450" targPad="-6" />
      <link label="" src="210" targ="352" sign="+" id="3815" targPad="0" />
      <link label="" src="210" targ="463" sign="+" id="1136" targPad="-3" />
      <link label="" src="210" targ="54" sign="+" id="3685" targPad="-4" />
      <link label="" src="210" targ="94" sign="+" id="560" targPad="-3" />
      <link label="" src="212" targ="123" sign="+" id="3545" targPad="2" />
      <link label="" src="212" targ="124" sign="+" id="4584" targPad="-4" />
      <link label="" src="212" targ="138" sign="+" id="2646" targPad="-1" />
      <link label="" src="212" targ="174" sign="+" id="1032" targPad="-5" />
      <link label="" src="212" targ="184" sign="+" id="5515" targPad="3" />
      <link label="" src="212" targ="199" sign="+" id="5607" targPad="-5" />
      <link label="" src="212" targ="210" sign="+" id="4077" targPad="4" />
      <link label="" src="212" targ="238" sign="+" id="4461" targPad="3" />
      <link label="" src="212" targ="273" sign="+" id="1347" targPad="-5" />
      <link label="" src="212" targ="278" sign="+" id="3965" targPad="4" />
      <link label="" src="212" targ="33" sign="+" id="2984" targPad="-5" />
      <link label="" src="212" targ="334" sign="+" id="3512" targPad="3" />
      <link label="" src="212" targ="352" sign="+" id="5611" targPad="1" />
      <link label="" src="212" targ="456" sign="+" id="5186" targPad="2" />
      <link label="" src="212" targ="463" sign="+" id="1753" targPad="-2" />
      <link label="" src="212" targ="54" sign="+" id="213" targPad="-3" />
      <link label="" src="212" targ="606" sign="+" id="4473" targPad="0" />
      <link label="" src="212" targ="94" sign="+" id="3075" targPad="-2" />
      <link label="" src="217" targ="1" sign="+" id="3675" targPad="-35" />
      <link label="" src="217" targ="103" sign="+" id="5711" targPad="-28" />
      <link label="" src="217" targ="1047" sign="+" id="4992" targPad="-25" />
      <link label="" src="217" targ="118" sign="+" id="1477" targPad="-38" />
      <link label="" src="217" targ="1190" sign="-" id="4902" targPad="-25" />
      <link label="" src="217" targ="12" sign="+" id="5425" targPad="-34" />
      <link label="" src="217" targ="123" sign="-" id="1106" targPad="-35" />
      <link label="" src="217" targ="124" sign="-" id="3704" targPad="-52" />
      <link label="" src="217" targ="1276" sign="+" id="5774" targPad="-26" />
      <link label="" src="217" targ="128" sign="-" id="1939" targPad="-27" />
      <link label="" src="217" targ="134" sign="-" id="5105" targPad="-55" />
      <link label="" src="217" targ="138" sign="-" id="5108" targPad="-43" />
      <link label="" src="217" targ="14" sign="+" id="3095" targPad="-36" />
      <link label="" src="217" targ="142" sign="-" id="541" targPad="-20" />
      <link label="" src="217" targ="146" sign="+" id="2438" targPad="-19" />
      <link label="" src="217" targ="148" sign="+" id="2123" targPad="-34" />
      <link label="" src="217" targ="150" sign="+" id="3834" targPad="-23" />
      <link label="" src="217" targ="152" sign="+" id="2294" targPad="-21" />
      <link label="" src="217" targ="154" sign="+" id="5732" targPad="-20" />
      <link label="" src="217" targ="156" sign="-" id="783" targPad="-32" />
      <link label="" src="217" targ="161" sign="+" id="3701" targPad="-27" />
      <link label="" src="217" targ="163" sign="-" id="3709" targPad="-24" />
      <link label="" src="217" targ="167" sign="-" id="4702" targPad="-17" />
      <link label="" src="217" targ="17" sign="+" id="2575" targPad="-30" />
      <link label="" src="217" targ="174" sign="-" id="1343" targPad="-51" />
      <link label="" src="217" targ="18" sign="-" id="3748" targPad="-32" />
      <link label="" src="217" targ="188" sign="+" id="2322" targPad="-39" />
      <link label="" src="217" targ="189" sign="+" id="3780" targPad="-37" />
      <link label="" src="217" targ="20" sign="+" id="3963" targPad="-24" />
      <link label="" src="217" targ="202" sign="+" id="4652" targPad="-30" />
      <link label="" src="217" targ="206" sign="+" id="2348" targPad="-28" />
      <link label="" src="217" targ="212" sign="-" id="2605" targPad="-34" />
      <link label="" src="217" targ="217" sign="+" id="5557" targPad="5" />
      <link label="" src="217" targ="218" sign="-" id="219" targPad="-29" />
      <link label="" src="217" targ="224" sign="+" id="1122" targPad="-31" />
      <link label="" src="217" targ="228" sign="-" id="2606" targPad="-11" />
      <link label="" src="217" targ="230" sign="+" id="4741" targPad="-30" />
      <link label="" src="217" targ="238" sign="-" id="467" targPad="-30" />
      <link label="" src="217" targ="24" sign="+" id="2445" targPad="-19" />
      <link label="" src="217" targ="243" sign="+" id="5569" targPad="-37" />
      <link label="" src="217" targ="247" sign="-" id="2254" targPad="-38" />
      <link label="" src="217" targ="250" sign="-" id="3183" targPad="-37" />
      <link label="" src="217" targ="254" sign="+" id="2914" targPad="-36" />
      <link label="" src="217" targ="256" sign="-" id="920" targPad="-22" />
      <link label="" src="217" targ="26" sign="+" id="2101" targPad="-31" />
      <link label="" src="217" targ="264" sign="-" id="2163" targPad="-19" />
      <link label="" src="217" targ="269" sign="+" id="3530" targPad="-28" />
      <link label="" src="217" targ="271" sign="+" id="3531" targPad="-27" />
      <link label="" src="217" targ="275" sign="+" id="4886" targPad="-42" />
      <link label="" src="217" targ="278" sign="-" id="3907" targPad="-32" />
      <link label="" src="217" targ="286" sign="+" id="3273" targPad="-24" />
      <link label="" src="217" targ="287" sign="-" id="1333" targPad="-14" />
      <link label="" src="217" targ="3" sign="+" id="2114" targPad="-34" />
      <link label="" src="217" targ="30" sign="+" id="5422" targPad="-29" />
      <link label="" src="217" targ="303" sign="+" id="4502" targPad="-18" />
      <link label="" src="217" targ="32" sign="+" id="4784" targPad="-32" />
      <link label="" src="217" targ="321" sign="+" id="5396" targPad="-20" />
      <link label="" src="217" targ="326" sign="+" id="2185" targPad="-34" />
      <link label="" src="217" targ="33" sign="-" id="4508" targPad="-47" />
      <link label="" src="217" targ="336" sign="+" id="944" targPad="-29" />
      <link label="" src="217" targ="342" sign="+" id="1021" targPad="-25" />
      <link label="" src="217" targ="35" sign="-" id="707" targPad="-60" />
      <link label="" src="217" targ="35" sign="+" id="708" targPad="-59" />
      <link label="" src="217" targ="363" sign="+" id="4626" targPad="-11" />
      <link label="" src="217" targ="365" sign="-" id="3414" targPad="-26" />
      <link label="" src="217" targ="41" sign="+" id="3137" targPad="-24" />
      <link label="" src="217" targ="441" sign="+" id="3505" targPad="-27" />
      <link label="" src="217" targ="456" sign="-" id="3562" targPad="-35" />
      <link label="" src="217" targ="46" sign="+" id="1181" targPad="-25" />
      <link label="" src="217" targ="461" sign="-" id="3184" targPad="-44" />
      <link label="" src="217" targ="463" sign="-" id="3503" targPad="-46" />
      <link label="" src="217" targ="47" sign="+" id="5049" targPad="-23" />
      <link label="" src="217" targ="51" sign="+" id="2577" targPad="-32" />
      <link label="" src="217" targ="514" sign="+" id="3513" targPad="-29" />
      <link label="" src="217" targ="53" sign="+" id="2533" targPad="-27" />
      <link label="" src="217" targ="535" sign="+" id="4298" targPad="-31" />
      <link label="" src="217" targ="56" sign="+" id="3689" targPad="-22" />
      <link label="" src="217" targ="564" sign="+" id="5546" targPad="-35" />
      <link label="" src="217" targ="568" sign="+" id="3461" targPad="-24" />
      <link label="" src="217" targ="57" sign="+" id="2673" targPad="-20" />
      <link label="" src="217" targ="60" sign="+" id="1639" targPad="-23" />
      <link label="" src="217" targ="622" sign="+" id="4412" targPad="-24" />
      <link label="" src="217" targ="65" sign="+" id="1586" targPad="-35" />
      <link label="" src="217" targ="68" sign="+" id="1564" targPad="-25" />
      <link label="" src="217" targ="693" sign="+" id="5191" targPad="-23" />
      <link label="" src="217" targ="695" sign="-" id="5768" targPad="-45" />
      <link label="" src="217" targ="7" sign="+" id="555" targPad="-27" />
      <link label="" src="217" targ="71" sign="+" id="3885" targPad="-31" />
      <link label="" src="217" targ="72" sign="+" id="542" targPad="-26" />
      <link label="" src="217" targ="74" sign="+" id="5192" targPad="-22" />
      <link label="" src="217" targ="81" sign="+" id="2231" targPad="-32" />
      <link label="" src="217" targ="815" sign="+" id="5329" targPad="-27" />
      <link label="" src="217" targ="85" sign="+" id="2229" targPad="-34" />
      <link label="" src="217" targ="87" sign="+" id="1419" targPad="-26" />
      <link label="" src="217" targ="9" sign="+" id="5417" targPad="-38" />
      <link label="" src="217" targ="90" sign="+" id="1255" targPad="-28" />
      <link label="" src="217" targ="918" sign="-" id="5144" targPad="-16" />
      <link label="" src="217" targ="94" sign="-" id="4606" targPad="-38" />
      <link label="" src="217" targ="98" sign="+" id="1550" targPad="-31" />
      <link label="" src="222" targ="1" sign="+" id="2944" targPad="-9" />
      <link label="" src="222" targ="103" sign="+" id="3625" targPad="-9" />
      <link label="" src="222" targ="116" sign="+" id="4435" targPad="-6" />
      <link label="" src="222" targ="118" sign="+" id="724" targPad="-9" />
      <link label="" src="222" targ="1190" sign="-" id="4214" targPad="-6" />
      <link label="" src="222" targ="134" sign="+" id="4510" targPad="-22" />
      <link label="" src="222" targ="14" sign="+" id="3897" targPad="-8" />
      <link label="" src="222" targ="148" sign="+" id="1319" targPad="-9" />
      <link label="" src="222" targ="167" sign="+" id="3494" targPad="-2" />
      <link label="" src="222" targ="18" sign="-" id="4310" targPad="-7" />
      <link label="" src="222" targ="188" sign="+" id="1665" targPad="-12" />
      <link label="" src="222" targ="189" sign="+" id="4689" targPad="-9" />
      <link label="" src="222" targ="199" sign="-" id="2461" targPad="-25" />
      <link label="" src="222" targ="243" sign="+" id="4999" targPad="-10" />
      <link label="" src="222" targ="250" sign="-" id="5654" targPad="-10" />
      <link label="" src="222" targ="275" sign="+" id="1467" targPad="-11" />
      <link label="" src="222" targ="278" sign="-" id="4911" targPad="-15" />
      <link label="" src="222" targ="28" sign="+" id="2973" targPad="-8" />
      <link label="" src="222" targ="316" sign="+" id="4586" targPad="-4" />
      <link label="" src="222" targ="330" sign="+" id="852" targPad="-9" />
      <link label="" src="222" targ="347" sign="+" id="5284" targPad="-8" />
      <link label="" src="222" targ="473" sign="-" id="4265" targPad="-9" />
      <link label="" src="222" targ="53" sign="+" id="1828" targPad="-10" />
      <link label="" src="222" targ="564" sign="+" id="4807" targPad="-9" />
      <link label="" src="222" targ="606" sign="-" id="1351" targPad="-16" />
      <link label="" src="222" targ="635" sign="+" id="1470" targPad="-6" />
      <link label="" src="222" targ="65" sign="-" id="756" targPad="-16" />
      <link label="" src="222" targ="77" sign="+" id="5668" targPad="-8" />
      <link label="" src="222" targ="78" sign="+" id="4550" targPad="-11" />
      <link label="" src="222" targ="9" sign="+" id="4682" targPad="-11" />
      <link label="" src="228" targ="134" sign="+" id="2639" targPad="-21" />
      <link label="" src="228" targ="188" sign="+" id="3437" targPad="-11" />
      <link label="" src="228" targ="192" sign="-" id="5714" targPad="4" />
      <link label="" src="228" targ="224" sign="+" id="5038" targPad="-8" />
      <link label="" src="228" targ="243" sign="+" id="2589" targPad="-9" />
      <link label="" src="228" targ="275" sign="+" id="3895" targPad="-10" />
      <link label="" src="228" targ="323" sign="+" id="2197" targPad="-7" />
      <link label="" src="228" targ="330" sign="+" id="5376" targPad="-8" />
      <link label="" src="228" targ="35" sign="+" id="4604" targPad="-22" />
      <link label="" src="228" targ="463" sign="-" id="1752" targPad="-25" />
      <link label="" src="228" targ="54" sign="-" id="229" targPad="-18" />
      <link label="" src="228" targ="606" sign="-" id="4476" targPad="-15" />
      <link label="" src="228" targ="695" sign="+" id="2689" targPad="-14" />
      <link label="" src="228" targ="78" sign="+" id="4188" targPad="-10" />
      <link label="" src="228" targ="9" sign="+" id="2453" targPad="-10" />
      <link label="" src="23" targ="0" sign="+" id="5080" targPad="1" />
      <link label="" src="23" targ="1" sign="+" id="4270" targPad="-8" />
      <link label="" src="23" targ="10" sign="-" id="2879" targPad="-5" />
      <link label="" src="23" targ="102" sign="+" id="1293" targPad="-4" />
      <link label="" src="23" targ="103" sign="+" id="2215" targPad="-8" />
      <link label="" src="23" targ="107" sign="+" id="4943" targPad="-8" />
      <link label="" src="23" targ="116" sign="+" id="3127" targPad="-5" />
      <link label="" src="23" targ="118" sign="+" id="4899" targPad="-8" />
      <link label="" src="23" targ="1190" sign="-" id="2916" targPad="-5" />
      <link label="" src="23" targ="12" sign="+" id="3369" targPad="-8" />
      <link label="" src="23" targ="123" sign="-" id="4547" targPad="-13" />
      <link label="" src="23" targ="124" sign="-" id="4360" targPad="-25" />
      <link label="" src="23" targ="1276" sign="+" id="2269" targPad="-6" />
      <link label="" src="23" targ="128" sign="-" id="5282" targPad="-5" />
      <link label="" src="23" targ="130" sign="-" id="4432" targPad="-7" />
      <link label="" src="23" targ="132" sign="-" id="5632" targPad="0" />
      <link label="" src="23" targ="134" sign="+" id="3211" targPad="-20" />
      <link label="" src="23" targ="138" sign="-" id="3208" targPad="-20" />
      <link label="" src="23" targ="1381" sign="-" id="1680" targPad="1" />
      <link label="" src="23" targ="14" sign="+" id="2528" targPad="-7" />
      <link label="" src="23" targ="140" sign="+" id="3377" targPad="0" />
      <link label="" src="23" targ="146" sign="+" id="160" targPad="-4" />
      <link label="" src="23" targ="148" sign="+" id="5497" targPad="-8" />
      <link label="" src="23" targ="150" sign="+" id="4302" targPad="-3" />
      <link label="" src="23" targ="152" sign="+" id="5765" targPad="-5" />
      <link label="" src="23" targ="156" sign="-" id="165" targPad="-9" />
      <link label="" src="23" targ="161" sign="+" id="4358" targPad="-6" />
      <link label="" src="23" targ="163" sign="-" id="4335" targPad="-5" />
      <link label="" src="23" targ="167" sign="+" id="2063" targPad="-1" />
      <link label="" src="23" targ="169" sign="-" id="5500" targPad="-3" />
      <link label="" src="23" targ="17" sign="+" id="4563" targPad="-8" />
      <link label="" src="23" targ="172" sign="-" id="611" targPad="-5" />
      <link label="" src="23" targ="174" sign="-" id="610" targPad="-26" />
      <link label="" src="23" targ="177" sign="+" id="943" targPad="-6" />
      <link label="" src="23" targ="18" sign="-" id="2989" targPad="-6" />
      <link label="" src="23" targ="180" sign="+" id="1540" targPad="-6" />
      <link label="" src="23" targ="184" sign="-" id="261" targPad="-8" />
      <link label="" src="23" targ="188" sign="+" id="5463" targPad="-10" />
      <link label="" src="23" targ="189" sign="+" id="3440" targPad="-8" />
      <link label="" src="23" targ="199" sign="-" id="1010" targPad="-24" />
      <link label="" src="23" targ="20" sign="+" id="3218" targPad="-6" />
      <link label="" src="23" targ="202" sign="+" id="2705" targPad="-6" />
      <link label="" src="23" targ="206" sign="+" id="5460" targPad="-6" />
      <link label="" src="23" targ="21" sign="-" id="5734" targPad="-8" />
      <link label="" src="23" targ="212" sign="-" id="351" targPad="-12" />
      <link label="" src="23" targ="218" sign="-" id="1197" targPad="-6" />
      <link label="" src="23" targ="222" sign="+" id="2975" targPad="-16" />
      <link label="" src="23" targ="224" sign="+" id="412" targPad="-7" />
      <link label="" src="23" targ="23" sign="+" id="1572" targPad="5" />
      <link label="" src="23" targ="230" sign="+" id="2726" targPad="-7" />
      <link label="" src="23" targ="238" sign="-" id="5484" targPad="-11" />
      <link label="" src="23" targ="24" sign="+" id="25" targPad="-4" />
      <link label="" src="23" targ="243" sign="+" id="3664" targPad="-8" />
      <link label="" src="23" targ="247" sign="-" id="1587" targPad="-14" />
      <link label="" src="23" targ="250" sign="-" id="4251" targPad="-9" />
      <link label="" src="23" targ="254" sign="+" id="5014" targPad="-8" />
      <link label="" src="23" targ="26" sign="+" id="1577" targPad="-7" />
      <link label="" src="23" targ="264" sign="-" id="1406" targPad="-2" />
      <link label="" src="23" targ="271" sign="+" id="4253" targPad="-6" />
      <link label="" src="23" targ="273" sign="-" id="2469" targPad="-38" />
      <link label="" src="23" targ="273" sign="+" id="2470" targPad="-37" />
      <link label="" src="23" targ="275" sign="+" id="2813" targPad="-9" />
      <link label="" src="23" targ="278" sign="-" id="3280" targPad="-14" />
      <link label="" src="23" targ="28" sign="+" id="1575" targPad="-7" />
      <link label="" src="23" targ="286" sign="+" id="2627" targPad="-6" />
      <link label="" src="23" targ="287" sign="-" id="4888" targPad="-2" />
      <link label="" src="23" targ="3" sign="+" id="5697" targPad="-10" />
      <link label="" src="23" targ="30" sign="+" id="3371" targPad="-7" />
      <link label="" src="23" targ="307" sign="+" id="2992" targPad="-2" />
      <link label="" src="23" targ="312" sign="+" id="5096" targPad="0" />
      <link label="" src="23" targ="316" sign="+" id="3286" targPad="-3" />
      <link label="" src="23" targ="319" sign="+" id="3288" targPad="-1" />
      <link label="" src="23" targ="32" sign="+" id="2749" targPad="-8" />
      <link label="" src="23" targ="321" sign="+" id="507" targPad="-2" />
      <link label="" src="23" targ="323" sign="+" id="505" targPad="-6" />
      <link label="" src="23" targ="326" sign="+" id="1653" targPad="-8" />
      <link label="" src="23" targ="33" sign="-" id="3880" targPad="-21" />
      <link label="" src="23" targ="330" sign="+" id="5066" targPad="-7" />
      <link label="" src="23" targ="334" sign="-" id="4422" targPad="-11" />
      <link label="" src="23" targ="336" sign="+" id="4530" targPad="-6" />
      <link label="" src="23" targ="347" sign="+" id="3961" targPad="-7" />
      <link label="" src="23" targ="35" sign="+" id="5619" targPad="-21" />
      <link label="" src="23" targ="352" sign="-" id="353" targPad="-11" />
      <link label="" src="23" targ="361" sign="+" id="4361" targPad="-7" />
      <link label="" src="23" targ="365" sign="-" id="3985" targPad="-6" />
      <link label="" src="23" targ="38" sign="+" id="1757" targPad="0" />
      <link label="" src="23" targ="382" sign="+" id="1512" targPad="-8" />
      <link label="" src="23" targ="397" sign="-" id="5028" targPad="2" />
      <link label="" src="23" targ="4" sign="+" id="3097" targPad="-5" />
      <link label="" src="23" targ="409" sign="-" id="4186" targPad="-8" />
      <link label="" src="23" targ="41" sign="+" id="2391" targPad="-6" />
      <link label="" src="23" targ="417" sign="-" id="4771" targPad="0" />
      <link label="" src="23" targ="425" sign="+" id="3966" targPad="-8" />
      <link label="" src="23" targ="441" sign="+" id="2735" targPad="-6" />
      <link label="" src="23" targ="456" sign="-" id="4153" targPad="-13" />
      <link label="" src="23" targ="46" sign="+" id="341" targPad="-6" />
      <link label="" src="23" targ="461" sign="+" id="2433" targPad="-15" />
      <link label="" src="23" targ="463" sign="-" id="4095" targPad="-24" />
      <link label="" src="23" targ="47" sign="+" id="3056" targPad="-5" />
      <link label="" src="23" targ="473" sign="-" id="2951" targPad="-8" />
      <link label="" src="23" targ="49" sign="+" id="1368" targPad="-8" />
      <link label="" src="23" targ="51" sign="+" id="4574" targPad="-8" />
      <link label="" src="23" targ="514" sign="+" id="2757" targPad="-7" />
      <link label="" src="23" targ="53" sign="+" id="240" targPad="-9" />
      <link label="" src="23" targ="535" sign="+" id="3662" targPad="-8" />
      <link label="" src="23" targ="54" sign="-" id="1454" targPad="-17" />
      <link label="" src="23" targ="548" sign="+" id="3899" targPad="-1" />
      <link label="" src="23" targ="552" sign="+" id="3917" targPad="-6" />
      <link label="" src="23" targ="56" sign="+" id="2974" targPad="-5" />
      <link label="" src="23" targ="564" sign="+" id="3492" targPad="-8" />
      <link label="" src="23" targ="568" sign="+" id="4159" targPad="-5" />
      <link label="" src="23" targ="57" sign="+" id="4462" targPad="-2" />
      <link label="" src="23" targ="585" sign="+" id="1764" targPad="-4" />
      <link label="" src="23" targ="59" sign="+" id="2335" targPad="-6" />
      <link label="" src="23" targ="591" sign="-" id="608" targPad="-5" />
      <link label="" src="23" targ="597" sign="+" id="3481" targPad="-2" />
      <link label="" src="23" targ="6" sign="+" id="1820" targPad="0" />
      <link label="" src="23" targ="60" sign="+" id="5051" targPad="-4" />
      <link label="" src="23" targ="606" sign="-" id="5486" targPad="-14" />
      <link label="" src="23" targ="635" sign="+" id="2823" targPad="-5" />
      <link label="" src="23" targ="644" sign="-" id="4247" targPad="-7" />
      <link label="" src="23" targ="65" sign="-" id="4921" targPad="-15" />
      <link label="" src="23" targ="693" sign="+" id="3015" targPad="-6" />
      <link label="" src="23" targ="695" sign="+" id="3697" targPad="-13" />
      <link label="" src="23" targ="7" sign="+" id="469" targPad="-8" />
      <link label="" src="23" targ="71" sign="+" id="1815" targPad="-8" />
      <link label="" src="23" targ="72" sign="+" id="5610" targPad="-5" />
      <link label="" src="23" targ="741" sign="+" id="3575" targPad="0" />
      <link label="" src="23" targ="77" sign="+" id="4161" targPad="-7" />
      <link label="" src="23" targ="78" sign="+" id="3112" targPad="-9" />
      <link label="" src="23" targ="81" sign="+" id="1523" targPad="-8" />
      <link label="" src="23" targ="815" sign="+" id="1966" targPad="-6" />
      <link label="" src="23" targ="83" sign="+" id="4978" targPad="-5" />
      <link label="" src="23" targ="85" sign="+" id="1527" targPad="-11" />
      <link label="" src="23" targ="87" sign="+" id="4979" targPad="-4" />
      <link label="" src="23" targ="9" sign="+" id="3366" targPad="-9" />
      <link label="" src="23" targ="90" sign="+" id="97" targPad="-7" />
      <link label="" src="23" targ="918" sign="-" id="1947" targPad="-3" />
      <link label="" src="23" targ="929" sign="+" id="930" targPad="-2" />
      <link label="" src="23" targ="94" sign="-" id="3943" targPad="-18" />
      <link label="" src="23" targ="98" sign="+" id="4925" targPad="-7" />
      <link label="" src="243" targ="0" sign="+" id="3073" targPad="2" />
      <link label="" src="243" targ="1" sign="+" id="2240" targPad="-7" />
      <link label="" src="243" targ="10" sign="-" id="702" targPad="-4" />
      <link label="" src="243" targ="103" sign="+" id="5741" targPad="-7" />
      <link label="" src="243" targ="1047" sign="+" id="3677" targPad="-5" />
      <link label="" src="243" targ="107" sign="+" id="1496" targPad="-7" />
      <link label="" src="243" targ="1152" sign="-" id="3642" targPad="-4" />
      <link label="" src="243" targ="118" sign="+" id="1457" targPad="-7" />
      <link label="" src="243" targ="1190" sign="-" id="3617" targPad="-4" />
      <link label="" src="243" targ="12" sign="+" id="5442" targPad="-7" />
      <link label="" src="243" targ="123" sign="-" id="1088" targPad="-12" />
      <link label="" src="243" targ="124" sign="-" id="2331" targPad="-24" />
      <link label="" src="243" targ="1276" sign="+" id="5717" targPad="-5" />
      <link label="" src="243" targ="128" sign="-" id="338" targPad="-4" />
      <link label="" src="243" targ="130" sign="-" id="2516" targPad="-6" />
      <link label="" src="243" targ="134" sign="-" id="5252" targPad="-19" />
      <link label="" src="243" targ="134" sign="+" id="5255" targPad="-18" />
      <link label="" src="243" targ="138" sign="-" id="5243" targPad="-19" />
      <link label="" src="243" targ="14" sign="+" id="4419" targPad="-6" />
      <link label="" src="243" targ="142" sign="-" id="2697" targPad="-4" />
      <link label="" src="243" targ="146" sign="+" id="2398" targPad="-3" />
      <link label="" src="243" targ="148" sign="+" id="547" targPad="-7" />
      <link label="" src="243" targ="152" sign="+" id="883" targPad="-4" />
      <link label="" src="243" targ="154" sign="+" id="5739" targPad="-6" />
      <link label="" src="243" targ="156" sign="-" id="3844" targPad="-8" />
      <link label="" src="243" targ="161" sign="+" id="2305" targPad="-5" />
      <link label="" src="243" targ="163" sign="-" id="2307" targPad="-4" />
      <link label="" src="243" targ="17" sign="+" id="2563" targPad="-7" />
      <link label="" src="243" targ="172" sign="-" id="4111" targPad="-4" />
      <link label="" src="243" targ="174" sign="-" id="4112" targPad="-25" />
      <link label="" src="243" targ="177" sign="+" id="1717" targPad="-5" />
      <link label="" src="243" targ="18" sign="-" id="5056" targPad="-5" />
      <link label="" src="243" targ="180" sign="+" id="2344" targPad="-5" />
      <link label="" src="243" targ="184" sign="-" id="2515" targPad="-7" />
      <link label="" src="243" targ="188" sign="+" id="540" targPad="-9" />
      <link label="" src="243" targ="189" sign="+" id="1314" targPad="-7" />
      <link label="" src="243" targ="193" sign="+" id="2668" targPad="-2" />
      <link label="" src="243" targ="199" sign="-" id="1771" targPad="-23" />
      <link label="" src="243" targ="20" sign="+" id="1037" targPad="-5" />
      <link label="" src="243" targ="202" sign="+" id="480" targPad="-5" />
      <link label="" src="243" targ="206" sign="+" id="897" targPad="-5" />
      <link label="" src="243" targ="21" sign="-" id="864" targPad="-7" />
      <link label="" src="243" targ="212" sign="-" id="2597" targPad="-11" />
      <link label="" src="243" targ="217" sign="+" id="5570" targPad="-6" />
      <link label="" src="243" targ="218" sign="-" id="1943" targPad="-5" />
      <link label="" src="243" targ="222" sign="-" id="4998" targPad="-15" />
      <link label="" src="243" targ="222" sign="+" id="5000" targPad="-14" />
      <link label="" src="243" targ="224" sign="+" id="3977" targPad="-6" />
      <link label="" src="243" targ="228" sign="-" id="2588" targPad="-4" />
      <link label="" src="243" targ="23" sign="+" id="3665" targPad="-7" />
      <link label="" src="243" targ="230" sign="+" id="506" targPad="-6" />
      <link label="" src="243" targ="238" sign="-" id="1987" targPad="-10" />
      <link label="" src="243" targ="243" sign="+" id="5670" targPad="5" />
      <link label="" src="243" targ="247" sign="-" id="3671" targPad="-13" />
      <link label="" src="243" targ="250" sign="-" id="4535" targPad="-8" />
      <link label="" src="243" targ="254" sign="+" id="2983" targPad="-7" />
      <link label="" src="243" targ="256" sign="-" id="3810" targPad="-5" />
      <link label="" src="243" targ="269" sign="+" id="4873" targPad="-5" />
      <link label="" src="243" targ="271" sign="+" id="4875" targPad="-5" />
      <link label="" src="243" targ="273" sign="+" id="4456" targPad="-36" />
      <link label="" src="243" targ="275" sign="+" id="627" targPad="-8" />
      <link label="" src="243" targ="278" sign="-" id="1101" targPad="-13" />
      <link label="" src="243" targ="28" sign="+" id="3659" targPad="-6" />
      <link label="" src="243" targ="286" sign="+" id="4613" targPad="-5" />
      <link label="" src="243" targ="287" sign="-" id="1459" targPad="-1" />
      <link label="" src="243" targ="3" sign="+" id="825" targPad="-9" />
      <link label="" src="243" targ="30" sign="+" id="5439" targPad="-6" />
      <link label="" src="243" targ="319" sign="+" id="5305" targPad="0" />
      <link label="" src="243" targ="32" sign="+" id="544" targPad="-7" />
      <link label="" src="243" targ="326" sign="+" id="3633" targPad="-7" />
      <link label="" src="243" targ="33" sign="-" id="244" targPad="-20" />
      <link label="" src="243" targ="330" sign="+" id="3042" targPad="-6" />
      <link label="" src="243" targ="334" sign="-" id="859" targPad="-10" />
      <link label="" src="243" targ="336" sign="+" id="958" targPad="-5" />
      <link label="" src="243" targ="342" sign="+" id="1011" targPad="-5" />
      <link label="" src="243" targ="347" sign="+" id="4593" targPad="-6" />
      <link label="" src="243" targ="35" sign="-" id="2159" targPad="-20" />
      <link label="" src="243" targ="35" sign="+" id="2160" targPad="-19" />
      <link label="" src="243" targ="361" sign="+" id="2372" targPad="-6" />
      <link label="" src="243" targ="365" sign="-" id="1962" targPad="-5" />
      <link label="" src="243" targ="382" sign="+" id="2236" targPad="-7" />
      <link label="" src="243" targ="4" sign="+" id="5107" targPad="-4" />
      <link label="" src="243" targ="409" sign="-" id="4887" targPad="-7" />
      <link label="" src="243" targ="41" sign="+" id="4480" targPad="-5" />
      <link label="" src="243" targ="425" sign="+" id="4595" targPad="-7" />
      <link label="" src="243" targ="441" sign="+" id="4811" targPad="-5" />
      <link label="" src="243" targ="443" sign="-" id="444" targPad="3" />
      <link label="" src="243" targ="456" sign="-" id="2095" targPad="-12" />
      <link label="" src="243" targ="46" sign="+" id="3931" targPad="-5" />
      <link label="" src="243" targ="461" sign="-" id="4428" targPad="-14" />
      <link label="" src="243" targ="461" sign="+" id="4429" targPad="-13" />
      <link label="" src="243" targ="463" sign="-" id="4777" targPad="-23" />
      <link label="" src="243" targ="473" sign="-" id="4970" targPad="-7" />
      <link label="" src="243" targ="486" sign="+" id="3087" targPad="-2" />
      <link label="" src="243" targ="49" sign="+" id="3489" targPad="-7" />
      <link label="" src="243" targ="51" sign="+" id="2571" targPad="-7" />
      <link label="" src="243" targ="514" sign="+" id="4796" targPad="-6" />
      <link label="" src="243" targ="53" sign="+" id="2507" targPad="-8" />
      <link label="" src="243" targ="535" sign="+" id="1555" targPad="-7" />
      <link label="" src="243" targ="56" sign="+" id="4997" targPad="-4" />
      <link label="" src="243" targ="564" sign="+" id="5531" targPad="-7" />
      <link label="" src="243" targ="568" sign="+" id="2143" targPad="-4" />
      <link label="" src="243" targ="59" sign="+" id="4343" targPad="-5" />
      <link label="" src="243" targ="591" sign="-" id="4113" targPad="-4" />
      <link label="" src="243" targ="60" sign="+" id="1626" targPad="-3" />
      <link label="" src="243" targ="62" sign="+" id="895" targPad="1" />
      <link label="" src="243" targ="622" sign="+" id="3390" targPad="-4" />
      <link label="" src="243" targ="635" sign="+" id="636" targPad="-4" />
      <link label="" src="243" targ="644" sign="-" id="769" targPad="-6" />
      <link label="" src="243" targ="65" sign="+" id="1601" targPad="-13" />
      <link label="" src="243" targ="65" sign="-" id="1602" targPad="-14" />
      <link label="" src="243" targ="68" sign="+" id="1597" targPad="-5" />
      <link label="" src="243" targ="693" sign="+" id="5032" targPad="-5" />
      <link label="" src="243" targ="695" sign="+" id="5771" targPad="-11" />
      <link label="" src="243" targ="695" sign="-" id="5772" targPad="-12" />
      <link label="" src="243" targ="7" sign="+" id="5403" targPad="-7" />
      <link label="" src="243" targ="71" sign="+" id="3871" targPad="-7" />
      <link label="" src="243" targ="72" sign="+" id="2156" targPad="-4" />
      <link label="" src="243" targ="74" sign="+" id="5198" targPad="-6" />
      <link label="" src="243" targ="764" sign="-" id="4224" targPad="0" />
      <link label="" src="243" targ="78" sign="+" id="925" targPad="-8" />
      <link label="" src="243" targ="81" sign="+" id="3593" targPad="-7" />
      <link label="" src="243" targ="815" sign="+" id="5401" targPad="-5" />
      <link label="" src="243" targ="85" sign="+" id="3590" targPad="-10" />
      <link label="" src="243" targ="9" sign="+" id="5444" targPad="-8" />
      <link label="" src="243" targ="90" sign="+" id="4034" targPad="-6" />
      <link label="" src="243" targ="918" sign="-" id="5408" targPad="-2" />
      <link label="" src="243" targ="94" sign="-" id="349" targPad="-17" />
      <link label="" src="243" targ="98" sign="+" id="1493" targPad="-6" />
      <link label="" src="247" targ="123" sign="+" id="4565" targPad="3" />
      <link label="" src="247" targ="124" sign="+" id="4365" targPad="-3" />
      <link label="" src="247" targ="138" sign="+" id="3225" targPad="0" />
      <link label="" src="247" targ="174" sign="+" id="593" targPad="-4" />
      <link label="" src="247" targ="199" sign="+" id="1004" targPad="-4" />
      <link label="" src="247" targ="238" sign="+" id="5495" targPad="4" />
      <link label="" src="247" targ="247" sign="+" id="1592" targPad="5" />
      <link label="" src="247" targ="273" sign="+" id="2479" targPad="-4" />
      <link label="" src="247" targ="33" sign="+" id="3888" targPad="-4" />
      <link label="" src="247" targ="334" sign="+" id="4417" targPad="4" />
      <link label="" src="247" targ="352" sign="+" id="359" targPad="2" />
      <link label="" src="247" targ="456" sign="+" id="4147" targPad="3" />
      <link label="" src="247" targ="463" sign="+" id="4083" targPad="-1" />
      <link label="" src="247" targ="54" sign="+" id="1462" targPad="-2" />
      <link label="" src="247" targ="606" sign="+" id="5502" targPad="1" />
      <link label="" src="247" targ="94" sign="+" id="3950" targPad="-1" />
      <link label="" src="26" targ="1" sign="+" id="4276" targPad="-6" />
      <link label="" src="26" targ="10" sign="-" id="2874" targPad="-3" />
      <link label="" src="26" targ="102" sign="+" id="1298" targPad="-3" />
      <link label="" src="26" targ="103" sign="+" id="2209" targPad="-6" />
      <link label="" src="26" targ="1047" sign="+" id="2990" targPad="-4" />
      <link label="" src="26" targ="107" sign="+" id="4929" targPad="-6" />
      <link label="" src="26" targ="1152" sign="-" id="1570" targPad="-3" />
      <link label="" src="26" targ="116" sign="+" id="3129" targPad="-4" />
      <link label="" src="26" targ="118" sign="+" id="4896" targPad="-6" />
      <link label="" src="26" targ="12" sign="+" id="3354" targPad="-6" />
      <link label="" src="26" targ="123" sign="-" id="4556" targPad="-11" />
      <link label="" src="26" targ="124" sign="-" id="4352" targPad="-23" />
      <link label="" src="26" targ="1276" sign="+" id="2286" targPad="-4" />
      <link label="" src="26" targ="128" sign="-" id="5303" targPad="-3" />
      <link label="" src="26" targ="130" sign="-" id="4423" targPad="-5" />
      <link label="" src="26" targ="132" sign="-" id="5628" targPad="1" />
      <link label="" src="26" targ="134" sign="-" id="3221" targPad="-17" />
      <link label="" src="26" targ="134" sign="+" id="3223" targPad="-16" />
      <link label="" src="26" targ="138" sign="-" id="3216" targPad="-18" />
      <link label="" src="26" targ="14" sign="+" id="2535" targPad="-5" />
      <link label="" src="26" targ="142" sign="-" id="483" targPad="-3" />
      <link label="" src="26" targ="146" sign="+" id="147" targPad="-2" />
      <link label="" src="26" targ="148" sign="+" id="5505" targPad="-6" />
      <link label="" src="26" targ="15" sign="+" id="5062" targPad="-2" />
      <link label="" src="26" targ="150" sign="+" id="4312" targPad="-2" />
      <link label="" src="26" targ="152" sign="+" id="5755" targPad="-3" />
      <link label="" src="26" targ="154" sign="+" id="2211" targPad="-5" />
      <link label="" src="26" targ="156" sign="-" id="159" targPad="-7" />
      <link label="" src="26" targ="161" sign="+" id="4350" targPad="-4" />
      <link label="" src="26" targ="163" sign="-" id="4359" targPad="-3" />
      <link label="" src="26" targ="167" sign="-" id="2071" targPad="0" />
      <link label="" src="26" targ="169" sign="-" id="5457" targPad="-2" />
      <link label="" src="26" targ="17" sign="+" id="4552" targPad="-6" />
      <link label="" src="26" targ="172" sign="-" id="602" targPad="-3" />
      <link label="" src="26" targ="174" sign="-" id="600" targPad="-24" />
      <link label="" src="26" targ="177" sign="-" id="934" targPad="-4" />
      <link label="" src="26" targ="177" sign="+" id="937" targPad="-3" />
      <link label="" src="26" targ="18" sign="-" id="2998" targPad="-4" />
      <link label="" src="26" targ="180" sign="+" id="1534" targPad="-4" />
      <link label="" src="26" targ="184" sign="-" id="198" targPad="-6" />
      <link label="" src="26" targ="188" sign="+" id="5468" targPad="-8" />
      <link label="" src="26" targ="189" sign="+" id="3445" targPad="-6" />
      <link label="" src="26" targ="199" sign="-" id="1007" targPad="-22" />
      <link label="" src="26" targ="20" sign="+" id="3206" targPad="-4" />
      <link label="" src="26" targ="202" sign="+" id="2709" targPad="-4" />
      <link label="" src="26" targ="206" sign="+" id="5453" targPad="-4" />
      <link label="" src="26" targ="212" sign="-" id="357" targPad="-10" />
      <link label="" src="26" targ="217" sign="+" id="2100" targPad="-5" />
      <link label="" src="26" targ="218" sign="-" id="1199" targPad="-4" />
      <link label="" src="26" targ="222" sign="-" id="2976" targPad="-13" />
      <link label="" src="26" targ="222" sign="+" id="2977" targPad="-12" />
      <link label="" src="26" targ="224" sign="+" id="411" targPad="-5" />
      <link label="" src="26" targ="228" sign="-" id="356" targPad="-3" />
      <link label="" src="26" targ="23" sign="+" id="1578" targPad="-6" />
      <link label="" src="26" targ="230" sign="+" id="2730" targPad="-5" />
      <link label="" src="26" targ="238" sign="-" id="5489" targPad="-9" />
      <link label="" src="26" targ="24" sign="+" id="27" targPad="-3" />
      <link label="" src="26" targ="243" sign="+" id="3656" targPad="-7" />
      <link label="" src="26" targ="247" sign="-" id="1590" targPad="-12" />
      <link label="" src="26" targ="250" sign="-" id="4246" targPad="-7" />
      <link label="" src="26" targ="254" sign="+" id="5008" targPad="-6" />
      <link label="" src="26" targ="256" sign="-" id="257" targPad="-4" />
      <link label="" src="26" targ="26" sign="+" id="1585" targPad="5" />
      <link label="" src="26" targ="264" sign="-" id="1409" targPad="-1" />
      <link label="" src="26" targ="269" sign="+" id="4242" targPad="-4" />
      <link label="" src="26" targ="271" sign="+" id="4244" targPad="-4" />
      <link label="" src="26" targ="273" sign="+" id="2480" targPad="-34" />
      <link label="" src="26" targ="273" sign="-" id="2481" targPad="-35" />
      <link label="" src="26" targ="275" sign="+" id="2816" targPad="-7" />
      <link label="" src="26" targ="278" sign="-" id="3278" targPad="-12" />
      <link label="" src="26" targ="286" sign="+" id="2630" targPad="-4" />
      <link label="" src="26" targ="287" sign="-" id="4882" targPad="0" />
      <link label="" src="26" targ="3" sign="+" id="5693" targPad="-8" />
      <link label="" src="26" targ="30" sign="+" id="3359" targPad="-5" />
      <link label="" src="26" targ="303" sign="+" id="2549" targPad="-2" />
      <link label="" src="26" targ="32" sign="+" id="2755" targPad="-6" />
      <link label="" src="26" targ="323" sign="+" id="508" targPad="-5" />
      <link label="" src="26" targ="326" sign="+" id="1648" targPad="-6" />
      <link label="" src="26" targ="33" sign="-" id="3884" targPad="-19" />
      <link label="" src="26" targ="330" sign="+" id="5057" targPad="-5" />
      <link label="" src="26" targ="334" sign="-" id="4408" targPad="-9" />
      <link label="" src="26" targ="336" sign="+" id="4539" targPad="-4" />
      <link label="" src="26" targ="342" sign="+" id="4482" targPad="-4" />
      <link label="" src="26" targ="347" sign="+" id="3968" targPad="-5" />
      <link label="" src="26" targ="35" sign="-" id="5623" targPad="-18" />
      <link label="" src="26" targ="35" sign="+" id="5624" targPad="-17" />
      <link label="" src="26" targ="352" sign="-" id="367" targPad="-10" />
      <link label="" src="26" targ="365" sign="-" id="3981" targPad="-4" />
      <link label="" src="26" targ="382" sign="+" id="1515" targPad="-6" />
      <link label="" src="26" targ="4" sign="+" id="3114" targPad="-3" />
      <link label="" src="26" targ="409" sign="-" id="4196" targPad="-6" />
      <link label="" src="26" targ="41" sign="+" id="2395" targPad="-4" />
      <link label="" src="26" targ="42" sign="+" id="5002" targPad="4" />
      <link label="" src="26" targ="425" sign="+" id="3970" targPad="-6" />
      <link label="" src="26" targ="441" sign="+" id="2741" targPad="-4" />
      <link label="" src="26" targ="46" sign="+" id="346" targPad="-4" />
      <link label="" src="26" targ="461" sign="-" id="2421" targPad="-12" />
      <link label="" src="26" targ="463" sign="-" id="4097" targPad="-22" />
      <link label="" src="26" targ="473" sign="-" id="2955" targPad="-6" />
      <link label="" src="26" targ="486" sign="+" id="866" targPad="-1" />
      <link label="" src="26" targ="49" sign="+" id="1374" targPad="-6" />
      <link label="" src="26" targ="51" sign="+" id="4559" targPad="-6" />
      <link label="" src="26" targ="514" sign="+" id="2750" targPad="-5" />
      <link label="" src="26" targ="53" sign="+" id="236" targPad="-7" />
      <link label="" src="26" targ="535" sign="+" id="3666" targPad="-6" />
      <link label="" src="26" targ="54" sign="-" id="1453" targPad="-16" />
      <link label="" src="26" targ="548" sign="+" id="3906" targPad="0" />
      <link label="" src="26" targ="564" sign="+" id="3495" targPad="-6" />
      <link label="" src="26" targ="57" sign="+" id="4454" targPad="-1" />
      <link label="" src="26" targ="585" sign="+" id="1708" targPad="-3" />
      <link label="" src="26" targ="59" sign="+" id="2339" targPad="-4" />
      <link label="" src="26" targ="591" sign="-" id="599" targPad="-3" />
      <link label="" src="26" targ="60" sign="+" id="5052" targPad="-2" />
      <link label="" src="26" targ="606" sign="-" id="5494" targPad="-13" />
      <link label="" src="26" targ="622" sign="+" id="2684" targPad="-3" />
      <link label="" src="26" targ="644" sign="-" id="4249" targPad="-5" />
      <link label="" src="26" targ="65" sign="+" id="4916" targPad="-11" />
      <link label="" src="26" targ="65" sign="-" id="4918" targPad="-12" />
      <link label="" src="26" targ="68" sign="+" id="4914" targPad="-4" />
      <link label="" src="26" targ="693" sign="+" id="2986" targPad="-4" />
      <link label="" src="26" targ="695" sign="-" id="3691" targPad="-10" />
      <link label="" src="26" targ="7" sign="+" id="470" targPad="-6" />
      <link label="" src="26" targ="71" sign="+" id="1812" targPad="-6" />
      <link label="" src="26" targ="74" sign="+" id="3091" targPad="-5" />
      <link label="" src="26" targ="77" sign="+" id="4157" targPad="-6" />
      <link label="" src="26" targ="78" sign="+" id="3109" targPad="-7" />
      <link label="" src="26" targ="794" sign="+" id="1281" targPad="0" />
      <link label="" src="26" targ="81" sign="+" id="1529" targPad="-6" />
      <link label="" src="26" targ="815" sign="+" id="1971" targPad="-4" />
      <link label="" src="26" targ="83" sign="+" id="4984" targPad="-4" />
      <link label="" src="26" targ="85" sign="+" id="1533" targPad="-9" />
      <link label="" src="26" targ="87" sign="+" id="4985" targPad="-3" />
      <link label="" src="26" targ="9" sign="+" id="3350" targPad="-7" />
      <link label="" src="26" targ="90" sign="+" id="91" targPad="-5" />
      <link label="" src="26" targ="918" sign="-" id="1946" targPad="-1" />
      <link label="" src="26" targ="98" sign="+" id="4935" targPad="-5" />
      <link label="" src="264" targ="199" sign="+" id="5067" targPad="-3" />
      <link label="" src="264" targ="273" sign="+" id="2279" targPad="-3" />
      <link label="" src="264" targ="33" sign="+" id="3901" targPad="-3" />
      <link label="" src="264" targ="463" sign="+" id="4053" targPad="0" />
      <link label="" src="264" targ="54" sign="+" id="1394" targPad="-1" />
      <link label="" src="264" targ="606" sign="+" id="5393" targPad="2" />
      <link label="" src="264" targ="94" sign="+" id="3881" targPad="0" />
      <link label="" src="28" targ="0" sign="+" id="5078" targPad="-4" />
      <link label="" src="28" targ="1" sign="+" id="4275" targPad="-29" />
      <link label="" src="28" targ="10" sign="-" id="2876" targPad="-20" />
      <link label="" src="28" targ="102" sign="+" id="1304" targPad="-11" />
      <link label="" src="28" targ="103" sign="+" id="2213" targPad="-24" />
      <link label="" src="28" targ="107" sign="+" id="4927" targPad="-26" />
      <link label="" src="28" targ="1152" sign="-" id="1569" targPad="-16" />
      <link label="" src="28" targ="116" sign="+" id="3128" targPad="-18" />
      <link label="" src="28" targ="118" sign="+" id="4893" targPad="-31" />
      <link label="" src="28" targ="1190" sign="-" id="2915" targPad="-22" />
      <link label="" src="28" targ="12" sign="+" id="3362" targPad="-28" />
      <link label="" src="28" targ="123" sign="-" id="4562" targPad="-30" />
      <link label="" src="28" targ="124" sign="-" id="4351" targPad="-46" />
      <link label="" src="28" targ="1276" sign="+" id="2266" targPad="-22" />
      <link label="" src="28" targ="128" sign="-" id="5283" targPad="-22" />
      <link label="" src="28" targ="130" sign="-" id="4425" targPad="-22" />
      <link label="" src="28" targ="132" sign="-" id="5626" targPad="-11" />
      <link label="" src="28" targ="134" sign="+" id="3219" targPad="-50" />
      <link label="" src="28" targ="138" sign="-" id="3215" targPad="-36" />
      <link label="" src="28" targ="1381" sign="-" id="1682" targPad="-2" />
      <link label="" src="28" targ="14" sign="+" id="2538" targPad="-29" />
      <link label="" src="28" targ="140" sign="+" id="3378" targPad="-6" />
      <link label="" src="28" targ="148" sign="+" id="5507" targPad="-28" />
      <link label="" src="28" targ="150" sign="+" id="4314" targPad="-19" />
      <link label="" src="28" targ="152" sign="+" id="5757" targPad="-18" />
      <link label="" src="28" targ="156" sign="-" id="157" targPad="-28" />
      <link label="" src="28" targ="161" sign="+" id="4354" targPad="-21" />
      <link label="" src="28" targ="163" sign="-" id="4357" targPad="-19" />
      <link label="" src="28" targ="167" sign="-" id="2066" targPad="-14" />
      <link label="" src="28" targ="169" sign="-" id="5461" targPad="-10" />
      <link label="" src="28" targ="17" sign="+" id="4557" targPad="-24" />
      <link label="" src="28" targ="172" sign="-" id="604" targPad="-18" />
      <link label="" src="28" targ="174" sign="-" id="603" targPad="-45" />
      <link label="" src="28" targ="177" sign="-" id="931" targPad="-25" />
      <link label="" src="28" targ="177" sign="+" id="933" targPad="-24" />
      <link label="" src="28" targ="18" sign="-" id="2999" targPad="-25" />
      <link label="" src="28" targ="180" sign="+" id="1541" targPad="-20" />
      <link label="" src="28" targ="184" sign="-" id="201" targPad="-19" />
      <link label="" src="28" targ="186" sign="-" id="5638" targPad="-10" />
      <link label="" src="28" targ="188" sign="+" id="5470" targPad="-32" />
      <link label="" src="28" targ="189" sign="+" id="3442" targPad="-30" />
      <link label="" src="28" targ="192" sign="+" id="1280" targPad="-4" />
      <link label="" src="28" targ="199" sign="-" id="1008" targPad="-44" />
      <link label="" src="28" targ="20" sign="+" id="3213" targPad="-22" />
      <link label="" src="28" targ="202" sign="+" id="2707" targPad="-23" />
      <link label="" src="28" targ="206" sign="+" id="5452" targPad="-23" />
      <link label="" src="28" targ="21" sign="-" id="5729" targPad="-17" />
      <link label="" src="28" targ="210" sign="-" id="3736" targPad="-10" />
      <link label="" src="28" targ="212" sign="-" id="358" targPad="-27" />
      <link label="" src="28" targ="217" sign="+" id="2102" targPad="-21" />
      <link label="" src="28" targ="218" sign="-" id="1200" targPad="-23" />
      <link label="" src="28" targ="222" sign="-" id="2970" targPad="-35" />
      <link label="" src="28" targ="222" sign="+" id="2972" targPad="-34" />
      <link label="" src="28" targ="224" sign="+" id="407" targPad="-25" />
      <link label="" src="28" targ="23" sign="+" id="1574" targPad="-20" />
      <link label="" src="28" targ="230" sign="+" id="2728" targPad="-24" />
      <link label="" src="28" targ="238" sign="-" id="5492" targPad="-28" />
      <link label="" src="28" targ="24" sign="+" id="29" targPad="-17" />
      <link label="" src="28" targ="243" sign="+" id="3658" targPad="-31" />
      <link label="" src="28" targ="247" sign="-" id="1588" targPad="-33" />
      <link label="" src="28" targ="250" sign="-" id="4248" targPad="-30" />
      <link label="" src="28" targ="254" sign="+" id="5007" targPad="-29" />
      <link label="" src="28" targ="26" sign="+" id="1579" targPad="-25" />
      <link label="" src="28" targ="264" sign="-" id="1407" targPad="-13" />
      <link label="" src="28" targ="269" sign="+" id="4243" targPad="-21" />
      <link label="" src="28" targ="271" sign="+" id="4250" targPad="-24" />
      <link label="" src="28" targ="273" sign="+" id="2473" targPad="-64" />
      <link label="" src="28" targ="273" sign="-" id="2474" targPad="-65" />
      <link label="" src="28" targ="275" sign="+" id="2815" targPad="-35" />
      <link label="" src="28" targ="278" sign="-" id="3276" targPad="-29" />
      <link label="" src="28" targ="28" sign="+" id="1582" targPad="5" />
      <link label="" src="28" targ="286" sign="+" id="2632" targPad="-22" />
      <link label="" src="28" targ="287" sign="-" id="4881" targPad="-10" />
      <link label="" src="28" targ="3" sign="+" id="5695" targPad="-29" />
      <link label="" src="28" targ="30" sign="+" id="3363" targPad="-23" />
      <link label="" src="28" targ="307" sign="+" id="2997" targPad="-10" />
      <link label="" src="28" targ="312" sign="+" id="5091" targPad="-2" />
      <link label="" src="28" targ="316" sign="+" id="3292" targPad="-11" />
      <link label="" src="28" targ="319" sign="+" id="3285" targPad="-6" />
      <link label="" src="28" targ="32" sign="+" id="2752" targPad="-25" />
      <link label="" src="28" targ="321" sign="+" id="509" targPad="-16" />
      <link label="" src="28" targ="323" sign="+" id="510" targPad="-21" />
      <link label="" src="28" targ="326" sign="+" id="1647" targPad="-28" />
      <link label="" src="28" targ="33" sign="-" id="3883" targPad="-40" />
      <link label="" src="28" targ="330" sign="+" id="5058" targPad="-26" />
      <link label="" src="28" targ="334" sign="-" id="4402" targPad="-27" />
      <link label="" src="28" targ="336" sign="+" id="4531" targPad="-23" />
      <link label="" src="28" targ="347" sign="+" id="3969" targPad="-28" />
      <link label="" src="28" targ="35" sign="+" id="5621" targPad="-51" />
      <link label="" src="28" targ="361" sign="+" id="4338" targPad="-18" />
      <link label="" src="28" targ="363" sign="+" id="2803" targPad="-10" />
      <link label="" src="28" targ="365" sign="-" id="3984" targPad="-22" />
      <link label="" src="28" targ="368" sign="-" id="369" targPad="1" />
      <link label="" src="28" targ="38" sign="+" id="1760" targPad="-9" />
      <link label="" src="28" targ="382" sign="+" id="1518" targPad="-25" />
      <link label="" src="28" targ="397" sign="-" id="5030" targPad="-3" />
      <link label="" src="28" targ="4" sign="+" id="3113" targPad="-21" />
      <link label="" src="28" targ="409" sign="-" id="4197" targPad="-22" />
      <link label="" src="28" targ="41" sign="+" id="2393" targPad="-18" />
      <link label="" src="28" targ="425" sign="+" id="3972" targPad="-28" />
      <link label="" src="28" targ="441" sign="+" id="2742" targPad="-22" />
      <link label="" src="28" targ="456" sign="-" id="4155" targPad="-30" />
      <link label="" src="28" targ="46" sign="+" id="344" targPad="-20" />
      <link label="" src="28" targ="461" sign="-" id="2431" targPad="-39" />
      <link label="" src="28" targ="461" sign="+" id="2432" targPad="-38" />
      <link label="" src="28" targ="463" sign="-" id="4099" targPad="-44" />
      <link label="" src="28" targ="47" sign="+" id="3038" targPad="-18" />
      <link label="" src="28" targ="473" sign="-" id="2953" targPad="-29" />
      <link label="" src="28" targ="49" sign="+" id="1376" targPad="-25" />
      <link label="" src="28" targ="51" sign="+" id="4560" targPad="-25" />
      <link label="" src="28" targ="514" sign="+" id="2751" targPad="-22" />
      <link label="" src="28" targ="53" sign="+" id="232" targPad="-25" />
      <link label="" src="28" targ="535" sign="+" id="3667" targPad="-27" />
      <link label="" src="28" targ="54" sign="-" id="1451" targPad="-31" />
      <link label="" src="28" targ="548" sign="+" id="3905" targPad="-12" />
      <link label="" src="28" targ="552" sign="+" id="3920" targPad="-24" />
      <link label="" src="28" targ="56" sign="+" id="2978" targPad="-18" />
      <link label="" src="28" targ="564" sign="+" id="3501" targPad="-27" />
      <link label="" src="28" targ="568" sign="+" id="4160" targPad="-19" />
      <link label="" src="28" targ="57" sign="+" id="4464" targPad="-17" />
      <link label="" src="28" targ="585" sign="+" id="1707" targPad="-18" />
      <link label="" src="28" targ="59" sign="+" id="2337" targPad="-17" />
      <link label="" src="28" targ="591" sign="-" id="601" targPad="-17" />
      <link label="" src="28" targ="597" sign="+" id="3483" targPad="-14" />
      <link label="" src="28" targ="6" sign="+" id="1823" targPad="-10" />
      <link label="" src="28" targ="60" sign="+" id="5054" targPad="-19" />
      <link label="" src="28" targ="606" sign="-" id="5490" targPad="-28" />
      <link label="" src="28" targ="622" sign="+" id="2685" targPad="-19" />
      <link label="" src="28" targ="635" sign="+" id="2824" targPad="-17" />
      <link label="" src="28" targ="644" sign="-" id="4252" targPad="-22" />
      <link label="" src="28" targ="65" sign="-" id="4919" targPad="-30" />
      <link label="" src="28" targ="68" sign="+" id="4915" targPad="-20" />
      <link label="" src="28" targ="693" sign="+" id="2985" targPad="-21" />
      <link label="" src="28" targ="695" sign="-" id="3692" targPad="-40" />
      <link label="" src="28" targ="695" sign="+" id="3693" targPad="-39" />
      <link label="" src="28" targ="7" sign="+" id="471" targPad="-23" />
      <link label="" src="28" targ="71" sign="+" id="1810" targPad="-24" />
      <link label="" src="28" targ="72" sign="+" id="5608" targPad="-20" />
      <link label="" src="28" targ="741" sign="+" id="3574" targPad="-6" />
      <link label="" src="28" targ="764" sign="-" id="765" targPad="-7" />
      <link label="" src="28" targ="77" sign="+" id="4158" targPad="-18" />
      <link label="" src="28" targ="78" sign="+" id="3110" targPad="-31" />
      <link label="" src="28" targ="81" sign="+" id="1520" targPad="-25" />
      <link label="" src="28" targ="815" sign="+" id="1970" targPad="-22" />
      <link label="" src="28" targ="83" sign="+" id="4982" targPad="-20" />
      <link label="" src="28" targ="85" sign="+" id="1530" targPad="-29" />
      <link label="" src="28" targ="87" sign="+" id="4983" targPad="-20" />
      <link label="" src="28" targ="9" sign="+" id="3355" targPad="-33" />
      <link label="" src="28" targ="90" sign="+" id="92" targPad="-25" />
      <link label="" src="28" targ="909" sign="+" id="4884" targPad="-7" />
      <link label="" src="28" targ="918" sign="-" id="1945" targPad="-14" />
      <link label="" src="28" targ="929" sign="+" id="945" targPad="-10" />
      <link label="" src="28" targ="94" sign="-" id="3941" targPad="-34" />
      <link label="" src="28" targ="98" sign="+" id="4930" targPad="-24" />
      <link label="" src="286" targ="1" sign="+" id="3401" targPad="-5" />
      <link label="" src="286" targ="10" sign="-" id="997" targPad="-2" />
      <link label="" src="286" targ="102" sign="+" id="873" targPad="-2" />
      <link label="" src="286" targ="103" sign="+" id="3419" targPad="-5" />
      <link label="" src="286" targ="1047" sign="+" id="4078" targPad="-3" />
      <link label="" src="286" targ="107" sign="+" id="5398" targPad="-5" />
      <link label="" src="286" targ="1152" sign="-" id="2625" targPad="-2" />
      <link label="" src="286" targ="116" sign="+" id="5510" targPad="-3" />
      <link label="" src="286" targ="118" sign="+" id="355" targPad="-5" />
      <link label="" src="286" targ="1190" sign="-" id="4146" targPad="-3" />
      <link label="" src="286" targ="12" sign="+" id="4387" targPad="-5" />
      <link label="" src="286" targ="123" sign="-" id="5609" targPad="-10" />
      <link label="" src="286" targ="124" sign="-" id="2699" targPad="-22" />
      <link label="" src="286" targ="1276" sign="+" id="3275" targPad="-3" />
      <link label="" src="286" targ="128" sign="-" id="5025" targPad="-2" />
      <link label="" src="286" targ="130" sign="-" id="1362" targPad="-4" />
      <link label="" src="286" targ="132" sign="-" id="1411" targPad="2" />
      <link label="" src="286" targ="134" sign="-" id="4640" targPad="-15" />
      <link label="" src="286" targ="134" sign="+" id="4641" targPad="-14" />
      <link label="" src="286" targ="138" sign="-" id="4615" targPad="-17" />
      <link label="" src="286" targ="14" sign="+" id="3553" targPad="-4" />
      <link label="" src="286" targ="140" sign="+" id="5634" targPad="1" />
      <link label="" src="286" targ="142" sign="-" id="2232" targPad="-2" />
      <link label="" src="286" targ="146" sign="+" id="1416" targPad="-1" />
      <link label="" src="286" targ="148" sign="+" id="1025" targPad="-5" />
      <link label="" src="286" targ="150" sign="+" id="4582" targPad="-1" />
      <link label="" src="286" targ="152" sign="+" id="1379" targPad="-2" />
      <link label="" src="286" targ="154" sign="+" id="3417" targPad="-4" />
      <link label="" src="286" targ="156" sign="-" id="2766" targPad="-6" />
      <link label="" src="286" targ="161" sign="+" id="2693" targPad="-3" />
      <link label="" src="286" targ="163" sign="-" id="2694" targPad="-2" />
      <link label="" src="286" targ="169" sign="-" id="4468" targPad="-1" />
      <link label="" src="286" targ="17" sign="+" id="1346" targPad="-5" />
      <link label="" src="286" targ="171" sign="+" id="2243" targPad="0" />
      <link label="" src="286" targ="172" sign="-" id="1838" targPad="-2" />
      <link label="" src="286" targ="174" sign="-" id="1839" targPad="-23" />
      <link label="" src="286" targ="177" sign="+" id="659" targPad="-2" />
      <link label="" src="286" targ="18" sign="-" id="4071" targPad="-3" />
      <link label="" src="286" targ="180" sign="+" id="2635" targPad="-3" />
      <link label="" src="286" targ="184" sign="-" id="2085" targPad="-5" />
      <link label="" src="286" targ="186" sign="-" id="1196" targPad="-1" />
      <link label="" src="286" targ="188" sign="+" id="1235" targPad="-7" />
      <link label="" src="286" targ="189" sign="+" id="5645" targPad="-5" />
      <link label="" src="286" targ="193" sign="+" id="1709" targPad="-1" />
      <link label="" src="286" targ="199" sign="-" id="557" targPad="-21" />
      <link label="" src="286" targ="20" sign="+" id="5455" targPad="-3" />
      <link label="" src="286" targ="202" sign="+" id="986" targPad="-3" />
      <link label="" src="286" targ="206" sign="+" id="1256" targPad="-3" />
      <link label="" src="286" targ="210" sign="-" id="4773" targPad="-2" />
      <link label="" src="286" targ="212" sign="-" id="1620" targPad="-9" />
      <link label="" src="286" targ="217" sign="+" id="3272" targPad="-4" />
      <link label="" src="286" targ="218" sign="-" id="2508" targPad="-3" />
      <link label="" src="286" targ="224" sign="+" id="1723" targPad="-4" />
      <link label="" src="286" targ="228" sign="-" id="1674" targPad="-2" />
      <link label="" src="286" targ="23" sign="+" id="2626" targPad="-5" />
      <link label="" src="286" targ="230" sign="+" id="967" targPad="-4" />
      <link label="" src="286" targ="238" sign="-" id="1005" targPad="-8" />
      <link label="" src="286" targ="243" sign="+" id="4612" targPad="-6" />
      <link label="" src="286" targ="247" sign="-" id="2677" targPad="-11" />
      <link label="" src="286" targ="250" sign="-" id="5369" targPad="-6" />
      <link label="" src="286" targ="254" sign="+" id="1350" targPad="-5" />
      <link label="" src="286" targ="256" sign="-" id="2901" targPad="-3" />
      <link label="" src="286" targ="26" sign="+" id="2631" targPad="-6" />
      <link label="" src="286" targ="264" sign="-" id="2608" targPad="0" />
      <link label="" src="286" targ="269" sign="+" id="5377" targPad="-3" />
      <link label="" src="286" targ="271" sign="+" id="5378" targPad="-3" />
      <link label="" src="286" targ="273" sign="+" id="3540" targPad="-32" />
      <link label="" src="286" targ="273" sign="-" id="3543" targPad="-33" />
      <link label="" src="286" targ="275" sign="+" id="1870" targPad="-6" />
      <link label="" src="286" targ="278" sign="-" id="4494" targPad="-11" />
      <link label="" src="286" targ="28" sign="+" id="2633" targPad="-5" />
      <link label="" src="286" targ="286" sign="+" id="3750" targPad="5" />
      <link label="" src="286" targ="287" sign="-" id="288" targPad="1" />
      <link label="" src="286" targ="3" sign="+" id="1437" targPad="-7" />
      <link label="" src="286" targ="30" sign="+" id="4384" targPad="-4" />
      <link label="" src="286" targ="303" sign="+" id="2511" targPad="-1" />
      <link label="" src="286" targ="32" sign="+" id="1784" targPad="-5" />
      <link label="" src="286" targ="321" sign="+" id="1638" targPad="-1" />
      <link label="" src="286" targ="323" sign="+" id="1637" targPad="-4" />
      <link label="" src="286" targ="326" sign="+" id="2695" targPad="-5" />
      <link label="" src="286" targ="33" sign="-" id="5010" targPad="-18" />
      <link label="" src="286" targ="332" sign="+" id="381" targPad="-1" />
      <link label="" src="286" targ="334" sign="-" id="1400" targPad="-8" />
      <link label="" src="286" targ="336" sign="+" id="5596" targPad="-3" />
      <link label="" src="286" targ="342" sign="+" id="5573" targPad="-3" />
      <link label="" src="286" targ="347" sign="+" id="5699" targPad="-4" />
      <link label="" src="286" targ="35" sign="-" id="1165" targPad="-16" />
      <link label="" src="286" targ="35" sign="+" id="1166" targPad="-15" />
      <link label="" src="286" targ="352" sign="-" id="2161" targPad="-9" />
      <link label="" src="286" targ="361" sign="+" id="3134" targPad="-5" />
      <link label="" src="286" targ="365" sign="-" id="3756" targPad="-3" />
      <link label="" src="286" targ="382" sign="+" id="2834" targPad="-5" />
      <link label="" src="286" targ="4" sign="+" id="4687" targPad="-2" />
      <link label="" src="286" targ="409" sign="-" id="5259" targPad="-5" />
      <link label="" src="286" targ="41" sign="+" id="3524" targPad="-3" />
      <link label="" src="286" targ="42" sign="+" id="453" targPad="5" />
      <link label="" src="286" targ="425" sign="+" id="5700" targPad="-5" />
      <link label="" src="286" targ="441" sign="+" id="3845" targPad="-3" />
      <link label="" src="286" targ="456" sign="-" id="3090" targPad="-11" />
      <link label="" src="286" targ="461" sign="-" id="3580" targPad="-11" />
      <link label="" src="286" targ="461" sign="+" id="3581" targPad="-10" />
      <link label="" src="286" targ="463" sign="-" id="5015" targPad="-21" />
      <link label="" src="286" targ="47" sign="+" id="3828" targPad="-4" />
      <link label="" src="286" targ="473" sign="-" id="3502" targPad="-5" />
      <link label="" src="286" targ="486" sign="+" id="2055" targPad="0" />
      <link label="" src="286" targ="49" sign="+" id="2457" targPad="-5" />
      <link label="" src="286" targ="51" sign="+" id="1344" targPad="-5" />
      <link label="" src="286" targ="514" sign="+" id="3863" targPad="-4" />
      <link label="" src="286" targ="53" sign="+" id="1526" targPad="-6" />
      <link label="" src="286" targ="535" sign="+" id="4720" targPad="-5" />
      <link label="" src="286" targ="54" sign="-" id="2537" targPad="-15" />
      <link label="" src="286" targ="548" sign="+" id="5528" targPad="1" />
      <link label="" src="286" targ="552" sign="-" id="4962" targPad="-5" />
      <link label="" src="286" targ="552" sign="+" id="4963" targPad="-4" />
      <link label="" src="286" targ="56" sign="+" id="4030" targPad="-3" />
      <link label="" src="286" targ="564" sign="+" id="4602" targPad="-5" />
      <link label="" src="286" targ="568" sign="+" id="3314" targPad="-3" />
      <link label="" src="286" targ="585" sign="+" id="4329" targPad="-2" />
      <link label="" src="286" targ="591" sign="-" id="1840" targPad="-2" />
      <link label="" src="286" targ="597" sign="+" id="4451" targPad="-1" />
      <link label="" src="286" targ="622" sign="+" id="2351" targPad="-2" />
      <link label="" src="286" targ="635" sign="+" id="1879" targPad="-3" />
      <link label="" src="286" targ="644" sign="-" id="4629" targPad="-4" />
      <link label="" src="286" targ="65" sign="+" id="468" targPad="-10" />
      <link label="" src="286" targ="68" sign="+" id="430" targPad="-3" />
      <link label="" src="286" targ="693" sign="+" id="3291" targPad="-3" />
      <link label="" src="286" targ="695" sign="+" id="4762" targPad="-8" />
      <link label="" src="286" targ="695" sign="-" id="4763" targPad="-9" />
      <link label="" src="286" targ="7" sign="+" id="4995" targPad="-5" />
      <link label="" src="286" targ="71" sign="+" id="2969" targPad="-5" />
      <link label="" src="286" targ="72" sign="+" id="1096" targPad="-3" />
      <link label="" src="286" targ="74" sign="+" id="4175" targPad="-4" />
      <link label="" src="286" targ="764" sign="-" id="2078" targPad="1" />
      <link label="" src="286" targ="77" sign="+" id="5353" targPad="-5" />
      <link label="" src="286" targ="78" sign="+" id="4901" targPad="-6" />
      <link label="" src="286" targ="81" sign="+" id="2659" targPad="-5" />
      <link label="" src="286" targ="815" sign="+" id="4372" targPad="-3" />
      <link label="" src="286" targ="83" sign="+" id="387" targPad="-3" />
      <link label="" src="286" targ="85" sign="+" id="2657" targPad="-8" />
      <link label="" src="286" targ="87" sign="+" id="389" targPad="-2" />
      <link label="" src="286" targ="9" sign="+" id="4389" targPad="-6" />
      <link label="" src="286" targ="90" sign="+" id="5551" targPad="-4" />
      <link label="" src="286" targ="929" sign="+" id="2109" targPad="-1" />
      <link label="" src="286" targ="94" sign="-" id="5029" targPad="-16" />
      <link label="" src="286" targ="98" sign="+" id="5394" targPad="-4" />
      <link label="" src="3" targ="0" sign="+" id="5237" targPad="-3" />
      <link label="" src="3" targ="1" sign="+" id="5680" targPad="-28" />
      <link label="" src="3" targ="10" sign="-" id="1185" targPad="-19" />
      <link label="" src="3" targ="102" sign="+" id="5263" targPad="-10" />
      <link label="" src="3" targ="103" sign="+" id="2148" targPad="-23" />
      <link label="" src="3" targ="1047" sign="+" id="1921" targPad="-18" />
      <link label="" src="3" targ="107" sign="+" id="2180" targPad="-25" />
      <link label="" src="3" targ="1152" sign="-" id="5665" targPad="-15" />
      <link label="" src="3" targ="116" sign="+" id="117" targPad="-17" />
      <link label="" src="3" targ="118" sign="+" id="2340" targPad="-30" />
      <link label="" src="3" targ="1190" sign="-" id="4061" targPad="-21" />
      <link label="" src="3" targ="12" sign="+" id="676" targPad="-27" />
      <link label="" src="3" targ="123" sign="-" id="1984" targPad="-29" />
      <link label="" src="3" targ="124" sign="-" id="5622" targPad="-45" />
      <link label="" src="3" targ="1276" sign="+" id="2167" targPad="-21" />
      <link label="" src="3" targ="128" sign="-" id="1134" targPad="-21" />
      <link label="" src="3" targ="130" sign="-" id="4483" targPad="-21" />
      <link label="" src="3" targ="132" sign="-" id="4749" targPad="-10" />
      <link label="" src="3" targ="134" sign="-" id="135" targPad="-49" />
      <link label="" src="3" targ="134" sign="+" id="136" targPad="-48" />
      <link label="" src="3" targ="1369" sign="+" id="2169" targPad="-1" />
      <link label="" src="3" targ="1371" sign="+" id="2171" targPad="-8" />
      <link label="" src="3" targ="138" sign="-" id="139" targPad="-35" />
      <link label="" src="3" targ="1381" sign="-" id="5267" targPad="-1" />
      <link label="" src="3" targ="14" sign="+" id="1299" targPad="-28" />
      <link label="" src="3" targ="140" sign="+" id="197" targPad="-5" />
      <link label="" src="3" targ="142" sign="-" id="5518" targPad="-15" />
      <link label="" src="3" targ="146" sign="+" id="3119" targPad="-16" />
      <link label="" src="3" targ="148" sign="+" id="1392" targPad="-27" />
      <link label="" src="3" targ="15" sign="+" id="4823" targPad="-11" />
      <link label="" src="3" targ="150" sign="+" id="151" targPad="-18" />
      <link label="" src="3" targ="152" sign="+" id="4519" targPad="-17" />
      <link label="" src="3" targ="154" sign="+" id="2151" targPad="-15" />
      <link label="" src="3" targ="156" sign="-" id="3346" targPad="-27" />
      <link label="" src="3" targ="161" sign="+" id="5620" targPad="-20" />
      <link label="" src="3" targ="163" sign="-" id="5612" targPad="-18" />
      <link label="" src="3" targ="167" sign="-" id="4170" targPad="-13" />
      <link label="" src="3" targ="169" sign="-" id="1386" targPad="-9" />
      <link label="" src="3" targ="17" sign="+" id="4715" targPad="-23" />
      <link label="" src="3" targ="171" sign="+" id="5338" targPad="-2" />
      <link label="" src="3" targ="172" sign="-" id="3741" targPad="-17" />
      <link label="" src="3" targ="174" sign="-" id="3743" targPad="-44" />
      <link label="" src="3" targ="177" sign="-" id="5117" targPad="-23" />
      <link label="" src="3" targ="177" sign="+" id="5119" targPad="-22" />
      <link label="" src="3" targ="18" sign="-" id="310" targPad="-24" />
      <link label="" src="3" targ="180" sign="+" id="3324" targPad="-19" />
      <link label="" src="3" targ="184" sign="-" id="5715" targPad="-18" />
      <link label="" src="3" targ="186" sign="-" id="4269" targPad="-9" />
      <link label="" src="3" targ="188" sign="+" id="1316" targPad="-31" />
      <link label="" src="3" targ="189" sign="+" id="245" targPad="-29" />
      <link label="" src="3" targ="192" sign="+" id="5598" targPad="-3" />
      <link label="" src="3" targ="193" sign="+" id="3550" targPad="-10" />
      <link label="" src="3" targ="199" sign="-" id="5410" targPad="-43" />
      <link label="" src="3" targ="20" sign="+" id="448" targPad="-21" />
      <link label="" src="3" targ="202" sign="+" id="2051" targPad="-22" />
      <link label="" src="3" targ="206" sign="+" id="1355" targPad="-22" />
      <link label="" src="3" targ="21" sign="-" id="4576" targPad="-16" />
      <link label="" src="3" targ="210" sign="-" id="1064" targPad="-9" />
      <link label="" src="3" targ="212" sign="-" id="3281" targPad="-26" />
      <link label="" src="3" targ="217" sign="+" id="2113" targPad="-20" />
      <link label="" src="3" targ="218" sign="-" id="5655" targPad="-22" />
      <link label="" src="3" targ="222" sign="-" id="1563" targPad="-33" />
      <link label="" src="3" targ="222" sign="+" id="1568" targPad="-32" />
      <link label="" src="3" targ="224" sign="+" id="3548" targPad="-24" />
      <link label="" src="3" targ="228" sign="-" id="3284" targPad="-9" />
      <link label="" src="3" targ="23" sign="+" id="5698" targPad="-19" />
      <link label="" src="3" targ="230" sign="+" id="2155" targPad="-23" />
      <link label="" src="3" targ="238" sign="-" id="4108" targPad="-27" />
      <link label="" src="3" targ="24" sign="+" id="3115" targPad="-16" />
      <link label="" src="3" targ="243" sign="+" id="826" targPad="-30" />
      <link label="" src="3" targ="247" sign="-" id="5689" targPad="-32" />
      <link label="" src="3" targ="250" sign="-" id="2945" targPad="-29" />
      <link label="" src="3" targ="254" sign="+" id="5230" targPad="-28" />
      <link label="" src="3" targ="256" sign="-" id="3428" targPad="-16" />
      <link label="" src="3" targ="26" sign="+" id="5692" targPad="-24" />
      <link label="" src="3" targ="264" sign="-" id="5712" targPad="-12" />
      <link label="" src="3" targ="269" sign="+" id="2948" targPad="-20" />
      <link label="" src="3" targ="271" sign="+" id="2949" targPad="-23" />
      <link label="" src="3" targ="273" sign="+" id="990" targPad="-62" />
      <link label="" src="3" targ="273" sign="-" id="992" targPad="-63" />
      <link label="" src="3" targ="275" sign="+" id="1607" targPad="-34" />
      <link label="" src="3" targ="278" sign="-" id="758" targPad="-28" />
      <link label="" src="3" targ="28" sign="+" id="5694" targPad="-21" />
      <link label="" src="3" targ="286" sign="+" id="1436" targPad="-21" />
      <link label="" src="3" targ="287" sign="-" id="2332" targPad="-9" />
      <link label="" src="3" targ="3" sign="+" id="4609" targPad="5" />
      <link label="" src="3" targ="30" sign="+" id="672" targPad="-22" />
      <link label="" src="3" targ="303" sign="+" id="3971" targPad="-13" />
      <link label="" src="3" targ="307" sign="+" id="308" targPad="-9" />
      <link label="" src="3" targ="312" sign="+" id="3892" targPad="-1" />
      <link label="" src="3" targ="316" sign="+" id="317" targPad="-10" />
      <link label="" src="3" targ="319" sign="+" id="320" targPad="-5" />
      <link label="" src="3" targ="32" sign="+" id="1401" targPad="-24" />
      <link label="" src="3" targ="321" sign="+" id="3634" targPad="-15" />
      <link label="" src="3" targ="323" sign="+" id="3237" targPad="-20" />
      <link label="" src="3" targ="326" sign="+" id="4570" targPad="-27" />
      <link label="" src="3" targ="33" sign="-" id="2628" targPad="-39" />
      <link label="" src="3" targ="330" sign="+" id="4436" targPad="-25" />
      <link label="" src="3" targ="332" sign="+" id="4434" targPad="-9" />
      <link label="" src="3" targ="334" sign="-" id="4431" targPad="-26" />
      <link label="" src="3" targ="336" sign="+" id="2006" targPad="-22" />
      <link label="" src="3" targ="342" sign="+" id="1740" targPad="-17" />
      <link label="" src="3" targ="347" sign="+" id="757" targPad="-27" />
      <link label="" src="3" targ="35" sign="-" id="4306" targPad="-50" />
      <link label="" src="3" targ="35" sign="+" id="4307" targPad="-49" />
      <link label="" src="3" targ="352" sign="-" id="5777" targPad="-25" />
      <link label="" src="3" targ="361" sign="+" id="5594" targPad="-17" />
      <link label="" src="3" targ="363" sign="+" id="2119" targPad="-9" />
      <link label="" src="3" targ="365" sign="-" id="5575" targPad="-21" />
      <link label="" src="3" targ="368" sign="-" id="5779" targPad="2" />
      <link label="" src="3" targ="38" sign="+" id="1730" targPad="-8" />
      <link label="" src="3" targ="382" sign="+" id="3295" targPad="-24" />
      <link label="" src="3" targ="397" sign="-" id="4487" targPad="-2" />
      <link label="" src="3" targ="4" sign="+" id="5" targPad="-20" />
      <link label="" src="3" targ="409" sign="-" id="3036" targPad="-21" />
      <link label="" src="3" targ="41" sign="+" id="965" targPad="-17" />
      <link label="" src="3" targ="413" sign="+" id="579" targPad="0" />
      <link label="" src="3" targ="417" sign="-" id="4812" targPad="-4" />
      <link label="" src="3" targ="42" sign="+" id="2249" targPad="-1" />
      <link label="" src="3" targ="425" sign="+" id="755" targPad="-27" />
      <link label="" src="3" targ="441" sign="+" id="1325" targPad="-21" />
      <link label="" src="3" targ="456" sign="-" id="4660" targPad="-29" />
      <link label="" src="3" targ="46" sign="+" id="3342" targPad="-19" />
      <link label="" src="3" targ="461" sign="-" id="1649" targPad="-37" />
      <link label="" src="3" targ="461" sign="+" id="1650" targPad="-36" />
      <link label="" src="3" targ="463" sign="-" id="2740" targPad="-43" />
      <link label="" src="3" targ="47" sign="+" id="4156" targPad="-17" />
      <link label="" src="3" targ="473" sign="-" id="1544" targPad="-28" />
      <link label="" src="3" targ="486" sign="+" id="5251" targPad="-9" />
      <link label="" src="3" targ="49" sign="+" id="5512" targPad="-24" />
      <link label="" src="3" targ="51" sign="+" id="4718" targPad="-24" />
      <link label="" src="3" targ="514" sign="+" id="1389" targPad="-21" />
      <link label="" src="3" targ="53" sign="+" id="3365" targPad="-24" />
      <link label="" src="3" targ="535" sign="+" id="682" targPad="-26" />
      <link label="" src="3" targ="54" sign="-" id="5783" targPad="-30" />
      <link label="" src="3" targ="548" sign="+" id="778" targPad="-11" />
      <link label="" src="3" targ="552" sign="-" id="2678" targPad="-23" />
      <link label="" src="3" targ="552" sign="+" id="2679" targPad="-22" />
      <link label="" src="3" targ="56" sign="+" id="1561" targPad="-17" />
      <link label="" src="3" targ="564" sign="+" id="596" targPad="-26" />
      <link label="" src="3" targ="568" sign="+" id="5534" targPad="-18" />
      <link label="" src="3" targ="57" sign="+" id="4411" targPad="-16" />
      <link label="" src="3" targ="575" sign="-" id="3735" targPad="-1" />
      <link label="" src="3" targ="585" sign="+" id="1722" targPad="-17" />
      <link label="" src="3" targ="59" sign="+" id="1108" targPad="-16" />
      <link label="" src="3" targ="591" sign="-" id="3737" targPad="-16" />
      <link label="" src="3" targ="597" sign="+" id="598" targPad="-13" />
      <link label="" src="3" targ="6" sign="+" id="1964" targPad="-9" />
      <link label="" src="3" targ="60" sign="+" id="3862" targPad="-18" />
      <link label="" src="3" targ="606" sign="-" id="4109" targPad="-27" />
      <link label="" src="3" targ="622" sign="+" id="3898" targPad="-18" />
      <link label="" src="3" targ="635" sign="+" id="1697" targPad="-16" />
      <link label="" src="3" targ="644" sign="-" id="2624" targPad="-21" />
      <link label="" src="3" targ="65" sign="+" id="2198" targPad="-28" />
      <link label="" src="3" targ="65" sign="-" id="2200" targPad="-29" />
      <link label="" src="3" targ="68" sign="+" id="2205" targPad="-19" />
      <link label="" src="3" targ="693" sign="+" id="1759" targPad="-20" />
      <link label="" src="3" targ="695" sign="-" id="2502" targPad="-38" />
      <link label="" src="3" targ="695" sign="+" id="2504" targPad="-37" />
      <link label="" src="3" targ="7" sign="+" id="2791" targPad="-22" />
      <link label="" src="3" targ="71" sign="+" id="4697" targPad="-23" />
      <link label="" src="3" targ="72" sign="+" id="4353" targPad="-19" />
      <link label="" src="3" targ="74" sign="+" id="75" targPad="-17" />
      <link label="" src="3" targ="741" sign="+" id="742" targPad="-5" />
      <link label="" src="3" targ="764" sign="-" id="3942" targPad="-6" />
      <link label="" src="3" targ="77" sign="+" id="2965" targPad="-17" />
      <link label="" src="3" targ="78" sign="+" id="1704" targPad="-30" />
      <link label="" src="3" targ="794" sign="+" id="5597" targPad="-6" />
      <link label="" src="3" targ="81" sign="+" id="5660" targPad="-24" />
      <link label="" src="3" targ="815" sign="+" id="2120" targPad="-21" />
      <link label="" src="3" targ="83" sign="+" id="2223" targPad="-19" />
      <link label="" src="3" targ="85" sign="+" id="5657" targPad="-28" />
      <link label="" src="3" targ="87" sign="+" id="2224" targPad="-19" />
      <link label="" src="3" targ="9" sign="+" id="679" targPad="-32" />
      <link label="" src="3" targ="90" sign="+" id="3147" targPad="-24" />
      <link label="" src="3" targ="909" sign="+" id="2314" targPad="-6" />
      <link label="" src="3" targ="918" sign="-" id="1787" targPad="-13" />
      <link label="" src="3" targ="929" sign="+" id="5116" targPad="-9" />
      <link label="" src="3" targ="94" sign="-" id="2586" targPad="-33" />
      <link label="" src="3" targ="98" sign="+" id="2177" targPad="-23" />
      <link label="" src="30" targ="0" sign="+" id="2845" targPad="-7" />
      <link label="" src="30" targ="1" sign="+" id="2708" targPad="-37" />
      <link label="" src="30" targ="10" sign="-" id="31" targPad="-24" />
      <link label="" src="30" targ="103" sign="+" id="5358" targPad="-31" />
      <link label="" src="30" targ="1047" sign="+" id="3479" targPad="-28" />
      <link label="" src="30" targ="118" sign="+" id="1145" targPad="-41" />
      <link label="" src="30" targ="12" sign="+" id="5153" targPad="-37" />
      <link label="" src="30" targ="123" sign="-" id="732" targPad="-38" />
      <link label="" src="30" targ="124" sign="-" id="1941" targPad="-55" />
      <link label="" src="30" targ="130" sign="-" id="884" targPad="-28" />
      <link label="" src="30" targ="134" sign="-" id="5296" targPad="-61" />
      <link label="" src="30" targ="134" sign="+" id="5298" targPad="-60" />
      <link label="" src="30" targ="1371" sign="+" id="5375" targPad="-11" />
      <link label="" src="30" targ="138" sign="-" id="5311" targPad="-46" />
      <link label="" src="30" targ="14" sign="+" id="4282" targPad="-39" />
      <link label="" src="30" targ="142" sign="-" id="2909" targPad="-23" />
      <link label="" src="30" targ="148" sign="+" id="517" targPad="-37" />
      <link label="" src="30" targ="15" sign="+" id="2866" targPad="-18" />
      <link label="" src="30" targ="150" sign="+" id="5273" targPad="-25" />
      <link label="" src="30" targ="152" sign="+" id="669" targPad="-24" />
      <link label="" src="30" targ="154" sign="+" id="5355" targPad="-23" />
      <link label="" src="30" targ="156" sign="-" id="2053" targPad="-35" />
      <link label="" src="30" targ="161" sign="+" id="1938" targPad="-30" />
      <link label="" src="30" targ="163" sign="-" id="1944" targPad="-26" />
      <link label="" src="30" targ="167" sign="-" id="4322" targPad="-20" />
      <link label="" src="30" targ="17" sign="+" id="524" targPad="-33" />
      <link label="" src="30" targ="174" sign="-" id="3934" targPad="-54" />
      <link label="" src="30" targ="177" sign="-" id="3050" targPad="-27" />
      <link label="" src="30" targ="18" sign="-" id="4814" targPad="-35" />
      <link label="" src="30" targ="184" sign="-" id="2719" targPad="-24" />
      <link label="" src="30" targ="186" sign="-" id="1953" targPad="-12" />
      <link label="" src="30" targ="188" sign="+" id="422" targPad="-42" />
      <link label="" src="30" targ="189" sign="+" id="4967" targPad="-40" />
      <link label="" src="30" targ="193" sign="+" id="2430" targPad="-12" />
      <link label="" src="30" targ="199" sign="-" id="2769" targPad="-51" />
      <link label="" src="30" targ="20" sign="+" id="5071" targPad="-27" />
      <link label="" src="30" targ="202" sign="+" id="204" targPad="-33" />
      <link label="" src="30" targ="206" sign="+" id="258" targPad="-31" />
      <link label="" src="30" targ="21" sign="-" id="625" targPad="-21" />
      <link label="" src="30" targ="210" sign="-" id="1427" targPad="-11" />
      <link label="" src="30" targ="212" sign="-" id="2435" targPad="-37" />
      <link label="" src="30" targ="217" sign="+" id="5421" targPad="-29" />
      <link label="" src="30" targ="218" sign="-" id="1829" targPad="-32" />
      <link label="" src="30" targ="222" sign="-" id="4674" targPad="-40" />
      <link label="" src="30" targ="224" sign="+" id="3768" targPad="-34" />
      <link label="" src="30" targ="23" sign="+" id="3372" targPad="-23" />
      <link label="" src="30" targ="230" sign="+" id="231" targPad="-33" />
      <link label="" src="30" targ="238" sign="-" id="1795" targPad="-33" />
      <link label="" src="30" targ="24" sign="+" id="2137" targPad="-22" />
      <link label="" src="30" targ="243" sign="+" id="5440" targPad="-40" />
      <link label="" src="30" targ="247" sign="-" id="3386" targPad="-41" />
      <link label="" src="30" targ="250" sign="-" id="4663" targPad="-40" />
      <link label="" src="30" targ="254" sign="+" id="2762" targPad="-39" />
      <link label="" src="30" targ="256" sign="-" id="2183" targPad="-25" />
      <link label="" src="30" targ="26" sign="+" id="3360" targPad="-34" />
      <link label="" src="30" targ="264" sign="-" id="3301" targPad="-22" />
      <link label="" src="30" targ="269" sign="+" id="4743" targPad="-31" />
      <link label="" src="30" targ="271" sign="+" id="4744" targPad="-30" />
      <link label="" src="30" targ="275" sign="+" id="1211" targPad="-45" />
      <link label="" src="30" targ="286" sign="+" id="4385" targPad="-27" />
      <link label="" src="30" targ="287" sign="-" id="1130" targPad="-17" />
      <link label="" src="30" targ="3" sign="+" id="673" targPad="-37" />
      <link label="" src="30" targ="30" sign="+" id="5155" targPad="5" />
      <link label="" src="30" targ="303" sign="+" id="4299" targPad="-21" />
      <link label="" src="30" targ="32" sign="+" id="1084" targPad="-35" />
      <link label="" src="30" targ="321" sign="+" id="5206" targPad="-22" />
      <link label="" src="30" targ="326" sign="+" id="3520" targPad="-37" />
      <link label="" src="30" targ="33" sign="-" id="5773" targPad="-50" />
      <link label="" src="30" targ="330" sign="+" id="2883" targPad="-33" />
      <link label="" src="30" targ="334" sign="-" id="641" targPad="-35" />
      <link label="" src="30" targ="336" sign="+" id="827" targPad="-32" />
      <link label="" src="30" targ="342" sign="+" id="634" targPad="-28" />
      <link label="" src="30" targ="347" sign="+" id="4555" targPad="-34" />
      <link label="" src="30" targ="35" sign="-" id="1884" targPad="-66" />
      <link label="" src="30" targ="35" sign="+" id="1885" targPad="-65" />
      <link label="" src="30" targ="352" sign="-" id="2800" targPad="-31" />
      <link label="" src="30" targ="365" sign="-" id="2952" targPad="-29" />
      <link label="" src="30" targ="38" sign="+" id="3600" targPad="-12" />
      <link label="" src="30" targ="382" sign="+" id="2134" targPad="-33" />
      <link label="" src="30" targ="4" sign="+" id="5348" targPad="-29" />
      <link label="" src="30" targ="409" sign="-" id="4691" targPad="-29" />
      <link label="" src="30" targ="41" sign="+" id="4163" targPad="-27" />
      <link label="" src="30" targ="425" sign="+" id="4551" targPad="-31" />
      <link label="" src="30" targ="441" sign="+" id="4525" targPad="-30" />
      <link label="" src="30" targ="456" sign="-" id="2420" targPad="-38" />
      <link label="" src="30" targ="46" sign="+" id="4344" targPad="-27" />
      <link label="" src="30" targ="461" sign="-" id="4121" targPad="-48" />
      <link label="" src="30" targ="461" sign="+" id="4123" targPad="-47" />
      <link label="" src="30" targ="463" sign="-" id="4540" targPad="-49" />
      <link label="" src="30" targ="47" sign="+" id="3202" targPad="-26" />
      <link label="" src="30" targ="473" sign="-" id="4068" targPad="-32" />
      <link label="" src="30" targ="486" sign="+" id="2847" targPad="-13" />
      <link label="" src="30" targ="51" sign="+" id="534" targPad="-35" />
      <link label="" src="30" targ="514" sign="+" id="4500" targPad="-32" />
      <link label="" src="30" targ="53" sign="+" id="2329" targPad="-30" />
      <link label="" src="30" targ="535" sign="+" id="1260" targPad="-34" />
      <link label="" src="30" targ="54" sign="-" id="3341" targPad="-38" />
      <link label="" src="30" targ="56" sign="+" id="4670" targPad="-25" />
      <link label="" src="30" targ="564" sign="+" id="5313" targPad="-38" />
      <link label="" src="30" targ="568" sign="+" id="2594" targPad="-27" />
      <link label="" src="30" targ="585" sign="+" id="3714" targPad="-20" />
      <link label="" src="30" targ="591" sign="-" id="3940" targPad="-24" />
      <link label="" src="30" targ="6" sign="+" id="3604" targPad="-12" />
      <link label="" src="30" targ="60" sign="+" id="1461" targPad="-26" />
      <link label="" src="30" targ="606" sign="-" id="1796" targPad="-32" />
      <link label="" src="30" targ="622" sign="+" id="4221" targPad="-27" />
      <link label="" src="30" targ="65" sign="+" id="1243" targPad="-38" />
      <link label="" src="30" targ="68" sign="+" id="1247" targPad="-28" />
      <link label="" src="30" targ="693" sign="+" id="3915" targPad="-26" />
      <link label="" src="30" targ="695" sign="-" id="5474" targPad="-47" />
      <link label="" src="30" targ="7" sign="+" id="5636" targPad="-30" />
      <link label="" src="30" targ="71" sign="+" id="3758" targPad="-34" />
      <link label="" src="30" targ="72" sign="+" id="1871" targPad="-29" />
      <link label="" src="30" targ="74" sign="+" id="4857" targPad="-25" />
      <link label="" src="30" targ="764" sign="-" id="4177" targPad="-11" />
      <link label="" src="30" targ="78" sign="+" id="1213" targPad="-34" />
      <link label="" src="30" targ="81" sign="+" id="3392" targPad="-35" />
      <link label="" src="30" targ="815" sign="+" id="5126" targPad="-30" />
      <link label="" src="30" targ="85" sign="+" id="3396" targPad="-37" />
      <link label="" src="30" targ="87" sign="+" id="1295" targPad="-28" />
      <link label="" src="30" targ="9" sign="+" id="5161" targPad="-41" />
      <link label="" src="30" targ="90" sign="+" id="4891" targPad="-31" />
      <link label="" src="30" targ="909" sign="+" id="1128" targPad="-11" />
      <link label="" src="30" targ="918" sign="-" id="5266" targPad="-19" />
      <link label="" src="30" targ="94" sign="-" id="101" targPad="-41" />
      <link label="" src="30" targ="98" sign="+" id="109" targPad="-33" />
      <link label="" src="307" targ="103" sign="+" id="3702" targPad="-22" />
      <link label="" src="307" targ="107" sign="+" id="867" targPad="-24" />
      <link label="" src="307" targ="116" sign="+" id="4566" targPad="-16" />
      <link label="" src="307" targ="118" sign="+" id="743" targPad="-29" />
      <link label="" src="307" targ="1190" sign="-" id="3864" targPad="-20" />
      <link label="" src="307" targ="12" sign="+" id="4816" targPad="-26" />
      <link label="" src="307" targ="124" sign="-" id="3025" targPad="-44" />
      <link label="" src="307" targ="134" sign="+" id="5629" targPad="-47" />
      <link label="" src="307" targ="14" sign="+" id="3958" targPad="-27" />
      <link label="" src="307" targ="148" sign="+" id="1635" targPad="-26" />
      <link label="" src="307" targ="156" sign="-" id="1837" targPad="-26" />
      <link label="" src="307" targ="174" sign="-" id="2186" targPad="-43" />
      <link label="" src="307" targ="184" sign="-" id="1721" targPad="-17" />
      <link label="" src="307" targ="188" sign="+" id="1640" targPad="-30" />
      <link label="" src="307" targ="189" sign="+" id="4643" targPad="-28" />
      <link label="" src="307" targ="199" sign="-" id="2521" targPad="-42" />
      <link label="" src="307" targ="218" sign="-" id="2891" targPad="-21" />
      <link label="" src="307" targ="222" sign="+" id="4311" targPad="-31" />
      <link label="" src="307" targ="224" sign="+" id="2727" targPad="-23" />
      <link label="" src="307" targ="23" sign="+" id="2993" targPad="-18" />
      <link label="" src="307" targ="238" sign="-" id="1418" targPad="-26" />
      <link label="" src="307" targ="243" sign="+" id="5059" targPad="-29" />
      <link label="" src="307" targ="247" sign="-" id="3005" targPad="-31" />
      <link label="" src="307" targ="250" sign="-" id="5707" targPad="-28" />
      <link label="" src="307" targ="254" sign="+" id="2354" targPad="-27" />
      <link label="" src="307" targ="26" sign="+" id="3000" targPad="-23" />
      <link label="" src="307" targ="271" sign="+" id="5709" targPad="-22" />
      <link label="" src="307" targ="273" sign="-" id="3861" targPad="-61" />
      <link label="" src="307" targ="275" sign="+" id="1542" targPad="-33" />
      <link label="" src="307" targ="278" sign="-" id="4850" targPad="-27" />
      <link label="" src="307" targ="28" sign="+" id="2996" targPad="-20" />
      <link label="" src="307" targ="3" sign="+" id="309" targPad="-28" />
      <link label="" src="307" targ="307" sign="+" id="4415" targPad="5" />
      <link label="" src="307" targ="316" sign="+" id="4713" targPad="-9" />
      <link label="" src="307" targ="323" sign="+" id="4661" targPad="-19" />
      <link label="" src="307" targ="33" sign="-" id="5400" targPad="-38" />
      <link label="" src="307" targ="330" sign="+" id="748" targPad="-24" />
      <link label="" src="307" targ="347" sign="+" id="4854" targPad="-26" />
      <link label="" src="307" targ="361" sign="+" id="2799" targPad="-16" />
      <link label="" src="307" targ="365" sign="-" id="2715" targPad="-20" />
      <link label="" src="307" targ="425" sign="+" id="4858" targPad="-26" />
      <link label="" src="307" targ="463" sign="-" id="4608" targPad="-42" />
      <link label="" src="307" targ="473" sign="-" id="3806" targPad="-27" />
      <link label="" src="307" targ="49" sign="+" id="2812" targPad="-23" />
      <link label="" src="307" targ="53" sign="+" id="1907" targPad="-23" />
      <link label="" src="307" targ="552" sign="+" id="5351" targPad="-21" />
      <link label="" src="307" targ="635" sign="+" id="1545" targPad="-15" />
      <link label="" src="307" targ="65" sign="-" id="894" targPad="-27" />
      <link label="" src="307" targ="695" sign="+" id="5138" targPad="-36" />
      <link label="" src="307" targ="7" sign="+" id="4583" targPad="-21" />
      <link label="" src="307" targ="77" sign="+" id="5673" targPad="-16" />
      <link label="" src="307" targ="78" sign="+" id="4529" targPad="-29" />
      <link label="" src="307" targ="83" sign="+" id="853" targPad="-18" />
      <link label="" src="307" targ="85" sign="+" id="3079" targPad="-27" />
      <link label="" src="307" targ="9" sign="+" id="4819" targPad="-31" />
      <link label="" src="307" targ="94" sign="-" id="5414" targPad="-32" />
      <link label="" src="307" targ="968" sign="+" id="1899" targPad="0" />
      <link label="" src="312" targ="1" sign="+" id="899" targPad="-27" />
      <link label="" src="312" targ="107" sign="+" id="3007" targPad="-23" />
      <link label="" src="312" targ="116" sign="+" id="2524" targPad="-15" />
      <link label="" src="312" targ="118" sign="+" id="2964" targPad="-28" />
      <link label="" src="312" targ="1190" sign="-" id="4499" targPad="-19" />
      <link label="" src="312" targ="12" sign="+" id="1320" targPad="-25" />
      <link label="" src="312" targ="124" sign="-" id="797" targPad="-43" />
      <link label="" src="312" targ="130" sign="-" id="4051" targPad="-20" />
      <link label="" src="312" targ="134" sign="+" id="2217" targPad="-46" />
      <link label="" src="312" targ="14" sign="+" id="392" targPad="-26" />
      <link label="" src="312" targ="148" sign="+" id="2303" targPad="-25" />
      <link label="" src="312" targ="156" sign="-" id="5128" targPad="-25" />
      <link label="" src="312" targ="174" sign="-" id="5605" targPad="-42" />
      <link label="" src="312" targ="177" sign="+" id="3349" targPad="-21" />
      <link label="" src="312" targ="18" sign="-" id="917" targPad="-23" />
      <link label="" src="312" targ="188" sign="+" id="2287" targPad="-29" />
      <link label="" src="312" targ="189" sign="+" id="2636" targPad="-27" />
      <link label="" src="312" targ="199" sign="-" id="3102" targPad="-41" />
      <link label="" src="312" targ="212" sign="-" id="4031" targPad="-25" />
      <link label="" src="312" targ="222" sign="+" id="904" targPad="-30" />
      <link label="" src="312" targ="238" sign="-" id="3537" targPad="-25" />
      <link label="" src="312" targ="243" sign="+" id="1661" targPad="-28" />
      <link label="" src="312" targ="247" sign="-" id="5098" targPad="-30" />
      <link label="" src="312" targ="250" sign="-" id="851" targPad="-27" />
      <link label="" src="312" targ="254" sign="+" id="4373" targPad="-26" />
      <link label="" src="312" targ="26" sign="+" id="5092" targPad="-22" />
      <link label="" src="312" targ="271" sign="+" id="862" targPad="-21" />
      <link label="" src="312" targ="273" sign="-" id="313" targPad="-60" />
      <link label="" src="312" targ="275" sign="+" id="4933" targPad="-32" />
      <link label="" src="312" targ="3" sign="+" id="3891" targPad="-27" />
      <link label="" src="312" targ="307" sign="+" id="922" targPad="-8" />
      <link label="" src="312" targ="312" sign="+" id="3148" targPad="5" />
      <link label="" src="312" targ="323" sign="+" id="3998" targPad="-18" />
      <link label="" src="312" targ="326" sign="+" id="5171" targPad="-26" />
      <link label="" src="312" targ="33" sign="-" id="1896" targPad="-37" />
      <link label="" src="312" targ="347" sign="+" id="2851" targPad="-25" />
      <link label="" src="312" targ="35" sign="+" id="3687" targPad="-48" />
      <link label="" src="312" targ="352" sign="-" id="3868" targPad="-24" />
      <link label="" src="312" targ="361" sign="+" id="609" targPad="-15" />
      <link label="" src="312" targ="365" sign="-" id="366" targPad="-19" />
      <link label="" src="312" targ="38" sign="+" id="1114" targPad="-7" />
      <link label="" src="312" targ="382" sign="+" id="5225" targPad="-23" />
      <link label="" src="312" targ="397" sign="-" id="940" targPad="-1" />
      <link label="" src="312" targ="409" sign="-" id="619" targPad="-20" />
      <link label="" src="312" targ="425" sign="+" id="2850" targPad="-25" />
      <link label="" src="312" targ="463" sign="-" id="662" targPad="-41" />
      <link label="" src="312" targ="47" sign="+" id="4789" targPad="-16" />
      <link label="" src="312" targ="49" sign="+" id="4879" targPad="-22" />
      <link label="" src="312" targ="53" sign="+" id="3957" targPad="-22" />
      <link label="" src="312" targ="535" sign="+" id="3062" targPad="-25" />
      <link label="" src="312" targ="564" sign="+" id="1643" targPad="-25" />
      <link label="" src="312" targ="585" sign="+" id="1231" targPad="-16" />
      <link label="" src="312" targ="635" sign="+" id="4939" targPad="-14" />
      <link label="" src="312" targ="693" sign="+" id="731" targPad="-19" />
      <link label="" src="312" targ="695" sign="+" id="1758" targPad="-35" />
      <link label="" src="312" targ="7" sign="+" id="3951" targPad="-20" />
      <link label="" src="312" targ="77" sign="+" id="2210" targPad="-15" />
      <link label="" src="312" targ="78" sign="+" id="2501" targPad="-28" />
      <link label="" src="312" targ="85" sign="+" id="5024" targPad="-26" />
      <link label="" src="312" targ="87" sign="+" id="3055" targPad="-18" />
      <link label="" src="312" targ="9" sign="+" id="1318" targPad="-30" />
      <link label="" src="312" targ="90" sign="+" id="2534" targPad="-23" />
      <link label="" src="312" targ="968" sign="+" id="5399" targPad="1" />
      <link label="" src="316" targ="1" sign="+" id="2681" targPad="-26" />
      <link label="" src="316" targ="102" sign="+" id="2736" targPad="-9" />
      <link label="" src="316" targ="103" sign="+" id="5286" targPad="-21" />
      <link label="" src="316" targ="116" sign="+" id="4782" targPad="-14" />
      <link label="" src="316" targ="118" sign="+" id="1060" targPad="-27" />
      <link label="" src="316" targ="1190" sign="-" id="3563" targPad="-18" />
      <link label="" src="316" targ="12" sign="+" id="5182" targPad="-24" />
      <link label="" src="316" targ="124" sign="-" id="1872" targPad="-42" />
      <link label="" src="316" targ="134" sign="+" id="5564" targPad="-45" />
      <link label="" src="316" targ="14" sign="+" id="4138" targPad="-25" />
      <link label="" src="316" targ="188" sign="+" id="482" targPad="-28" />
      <link label="" src="316" targ="189" sign="+" id="5060" targPad="-26" />
      <link label="" src="316" targ="218" sign="-" id="2941" targPad="-20" />
      <link label="" src="316" targ="222" sign="+" id="4587" targPad="-29" />
      <link label="" src="316" targ="23" sign="+" id="3287" targPad="-17" />
      <link label="" src="316" targ="238" sign="-" id="1749" targPad="-24" />
      <link label="" src="316" targ="243" sign="+" id="5304" targPad="-27" />
      <link label="" src="316" targ="254" sign="+" id="2680" targPad="-25" />
      <link label="" src="316" targ="275" sign="+" id="1086" targPad="-31" />
      <link label="" src="316" targ="307" sign="+" id="4712" targPad="-7" />
      <link label="" src="316" targ="316" sign="+" id="5070" targPad="5" />
      <link label="" src="316" targ="319" sign="+" id="5069" targPad="-4" />
      <link label="" src="316" targ="33" sign="-" id="5696" targPad="-36" />
      <link label="" src="316" targ="330" sign="+" id="2671" targPad="-23" />
      <link label="" src="316" targ="334" sign="-" id="530" targPad="-25" />
      <link label="" src="316" targ="347" sign="+" id="5009" targPad="-24" />
      <link label="" src="316" targ="35" sign="+" id="1817" targPad="-47" />
      <link label="" src="316" targ="361" sign="+" id="2423" targPad="-14" />
      <link label="" src="316" targ="443" sign="-" id="879" targPad="1" />
      <link label="" src="316" targ="463" sign="-" id="4469" targPad="-40" />
      <link label="" src="316" targ="473" sign="-" id="4016" targPad="-26" />
      <link label="" src="316" targ="53" sign="+" id="2234" targPad="-21" />
      <link label="" src="316" targ="535" sign="+" id="1131" targPad="-24" />
      <link label="" src="316" targ="635" sign="+" id="1089" targPad="-13" />
      <link label="" src="316" targ="78" sign="+" id="1448" targPad="-27" />
      <link label="" src="316" targ="85" sign="+" id="3422" targPad="-25" />
      <link label="" src="316" targ="9" sign="+" id="5180" targPad="-29" />
      <link label="" src="32" targ="1" sign="+" id="1957" targPad="-19" />
      <link label="" src="32" targ="1047" sign="+" id="4259" targPad="-13" />
      <link label="" src="32" targ="107" sign="+" id="127" targPad="-16" />
      <link label="" src="32" targ="118" sign="+" id="5431" targPad="-20" />
      <link label="" src="32" targ="1190" sign="-" id="4362" targPad="-11" />
      <link label="" src="32" targ="123" sign="-" id="5721" targPad="-22" />
      <link label="" src="32" targ="124" sign="-" id="2731" targPad="-35" />
      <link label="" src="32" targ="1276" sign="+" id="4876" targPad="-16" />
      <link label="" src="32" targ="128" sign="-" id="129" targPad="-15" />
      <link label="" src="32" targ="134" sign="-" id="5389" targPad="-34" />
      <link label="" src="32" targ="138" sign="-" id="5388" targPad="-28" />
      <link label="" src="32" targ="14" sign="+" id="2268" targPad="-18" />
      <link label="" src="32" targ="142" sign="-" id="2092" targPad="-10" />
      <link label="" src="32" targ="15" sign="+" id="2039" targPad="-7" />
      <link label="" src="32" targ="150" sign="+" id="5229" targPad="-12" />
      <link label="" src="32" targ="156" sign="-" id="2981" targPad="-18" />
      <link label="" src="32" targ="161" sign="+" id="2733" targPad="-14" />
      <link label="" src="32" targ="17" sign="+" id="1703" targPad="-18" />
      <link label="" src="32" targ="174" sign="-" id="2652" targPad="-35" />
      <link label="" src="32" targ="18" sign="-" id="1435" targPad="-16" />
      <link label="" src="32" targ="180" sign="+" id="2748" targPad="-14" />
      <link label="" src="32" targ="184" sign="-" id="2688" targPad="-12" />
      <link label="" src="32" targ="188" sign="+" id="1447" targPad="-21" />
      <link label="" src="32" targ="192" sign="+" id="3173" targPad="-1" />
      <link label="" src="32" targ="199" sign="-" id="2258" targPad="-34" />
      <link label="" src="32" targ="20" sign="+" id="5752" targPad="-15" />
      <link label="" src="32" targ="202" sign="+" id="1481" targPad="-16" />
      <link label="" src="32" targ="206" sign="+" id="1479" targPad="-16" />
      <link label="" src="32" targ="230" sign="+" id="1508" targPad="-17" />
      <link label="" src="32" targ="243" sign="+" id="543" targPad="-20" />
      <link label="" src="32" targ="250" sign="-" id="4416" targPad="-20" />
      <link label="" src="32" targ="254" sign="+" id="1942" targPad="-19" />
      <link label="" src="32" targ="256" sign="-" id="3032" targPad="-12" />
      <link label="" src="32" targ="26" sign="+" id="2754" targPad="-16" />
      <link label="" src="32" targ="269" sign="+" id="5449" targPad="-14" />
      <link label="" src="32" targ="271" sign="+" id="5450" targPad="-15" />
      <link label="" src="32" targ="273" sign="+" id="2246" targPad="-49" />
      <link label="" src="32" targ="275" sign="+" id="566" targPad="-24" />
      <link label="" src="32" targ="278" sign="-" id="5420" targPad="-21" />
      <link label="" src="32" targ="28" sign="+" id="2753" targPad="-15" />
      <link label="" src="32" targ="3" sign="+" id="1402" targPad="-20" />
      <link label="" src="32" targ="30" sign="+" id="1083" targPad="-16" />
      <link label="" src="32" targ="303" sign="+" id="3761" targPad="-8" />
      <link label="" src="32" targ="32" sign="+" id="674" targPad="5" />
      <link label="" src="32" targ="323" sign="+" id="3919" targPad="-13" />
      <link label="" src="32" targ="326" sign="+" id="2807" targPad="-19" />
      <link label="" src="32" targ="33" sign="-" id="34" targPad="-29" />
      <link label="" src="32" targ="330" sign="+" id="1039" targPad="-17" />
      <link label="" src="32" targ="334" sign="-" id="1499" targPad="-19" />
      <link label="" src="32" targ="336" sign="+" id="5743" targPad="-16" />
      <link label="" src="32" targ="342" sign="+" id="5690" targPad="-12" />
      <link label="" src="32" targ="347" sign="+" id="4401" targPad="-17" />
      <link label="" src="32" targ="35" sign="-" id="4747" targPad="-37" />
      <link label="" src="32" targ="365" sign="-" id="2019" targPad="-14" />
      <link label="" src="32" targ="382" sign="+" id="2790" targPad="-16" />
      <link label="" src="32" targ="425" sign="+" id="4407" targPad="-18" />
      <link label="" src="32" targ="441" sign="+" id="1901" targPad="-14" />
      <link label="" src="32" targ="456" sign="-" id="3037" targPad="-22" />
      <link label="" src="32" targ="47" sign="+" id="4227" targPad="-12" />
      <link label="" src="32" targ="473" sign="-" id="1949" targPad="-19" />
      <link label="" src="32" targ="49" sign="+" id="3290" targPad="-17" />
      <link label="" src="32" targ="51" sign="+" id="1683" targPad="-18" />
      <link label="" src="32" targ="535" sign="+" id="539" targPad="-18" />
      <link label="" src="32" targ="54" sign="-" id="3368" targPad="-23" />
      <link label="" src="32" targ="56" sign="+" id="1384" targPad="-12" />
      <link label="" src="32" targ="564" sign="+" id="1241" targPad="-18" />
      <link label="" src="32" targ="568" sign="+" id="2665" targPad="-12" />
      <link label="" src="32" targ="57" sign="+" id="1580" targPad="-11" />
      <link label="" src="32" targ="597" sign="+" id="5319" targPad="-9" />
      <link label="" src="32" targ="60" sign="+" id="4958" targPad="-12" />
      <link label="" src="32" targ="606" sign="-" id="4588" targPad="-23" />
      <link label="" src="32" targ="644" sign="-" id="5479" targPad="-16" />
      <link label="" src="32" targ="695" sign="-" id="696" targPad="-25" />
      <link label="" src="32" targ="695" sign="+" id="697" targPad="-24" />
      <link label="" src="32" targ="71" sign="+" id="2409" targPad="-17" />
      <link label="" src="32" targ="72" sign="+" id="4668" targPad="-13" />
      <link label="" src="32" targ="74" sign="+" id="1598" targPad="-12" />
      <link label="" src="32" targ="81" sign="+" id="2773" targPad="-18" />
      <link label="" src="32" targ="815" sign="+" id="4264" targPad="-15" />
      <link label="" src="32" targ="83" sign="+" id="4783" targPad="-13" />
      <link label="" src="32" targ="85" sign="+" id="2775" targPad="-19" />
      <link label="" src="32" targ="87" sign="+" id="4781" targPad="-12" />
      <link label="" src="32" targ="9" sign="+" id="1081" targPad="-22" />
      <link label="" src="32" targ="98" sign="+" id="122" targPad="-17" />
      <link label="" src="33" targ="124" sign="+" id="1251" targPad="-2" />
      <link label="" src="33" targ="174" sign="+" id="3160" targPad="-3" />
      <link label="" src="33" targ="273" sign="+" id="4787" targPad="-2" />
      <link label="" src="33" targ="33" sign="+" id="652" targPad="5" />
      <link label="" src="33" targ="352" sign="+" id="3646" targPad="3" />
      <link label="" src="33" targ="463" sign="+" id="936" targPad="1" />
      <link label="" src="33" targ="54" sign="+" id="3796" targPad="0" />
      <link label="" src="38" targ="1" sign="+" id="2967" targPad="-25" />
      <link label="" src="38" targ="10" sign="-" id="4597" targPad="-18" />
      <link label="" src="38" targ="102" sign="+" id="2859" targPad="-8" />
      <link label="" src="38" targ="103" sign="+" id="5249" targPad="-20" />
      <link label="" src="38" targ="1047" sign="+" id="4650" targPad="-17" />
      <link label="" src="38" targ="107" sign="+" id="4831" targPad="-22" />
      <link label="" src="38" targ="1152" sign="-" id="1737" targPad="-14" />
      <link label="" src="38" targ="116" sign="+" id="3322" targPad="-13" />
      <link label="" src="38" targ="118" sign="+" id="5095" targPad="-26" />
      <link label="" src="38" targ="1190" sign="-" id="1297" targPad="-17" />
      <link label="" src="38" targ="12" sign="+" id="3586" targPad="-23" />
      <link label="" src="38" targ="123" sign="-" id="4752" targPad="-28" />
      <link label="" src="38" targ="124" sign="-" id="3234" targPad="-41" />
      <link label="" src="38" targ="128" sign="-" id="4134" targPad="-20" />
      <link label="" src="38" targ="130" sign="-" id="1915" targPad="-19" />
      <link label="" src="38" targ="134" sign="-" id="5519" targPad="-44" />
      <link label="" src="38" targ="134" sign="+" id="5522" targPad="-43" />
      <link label="" src="38" targ="138" sign="-" id="5517" targPad="-34" />
      <link label="" src="38" targ="14" sign="+" id="4052" targPad="-24" />
      <link label="" src="38" targ="140" sign="+" id="3467" targPad="-4" />
      <link label="" src="38" targ="142" sign="-" id="263" targPad="-14" />
      <link label="" src="38" targ="146" sign="+" id="440" targPad="-15" />
      <link label="" src="38" targ="148" sign="+" id="4309" targPad="-24" />
      <link label="" src="38" targ="150" sign="+" id="5538" targPad="-17" />
      <link label="" src="38" targ="152" sign="+" id="1886" targPad="-16" />
      <link label="" src="38" targ="154" sign="+" id="5246" targPad="-14" />
      <link label="" src="38" targ="156" sign="-" id="339" targPad="-24" />
      <link label="" src="38" targ="161" sign="+" id="3236" targPad="-19" />
      <link label="" src="38" targ="163" sign="-" id="3250" targPad="-17" />
      <link label="" src="38" targ="17" sign="+" id="1997" targPad="-22" />
      <link label="" src="38" targ="172" sign="-" id="855" targPad="-16" />
      <link label="" src="38" targ="174" sign="-" id="856" targPad="-41" />
      <link label="" src="38" targ="177" sign="+" id="2653" targPad="-20" />
      <link label="" src="38" targ="18" sign="-" id="4206" targPad="-22" />
      <link label="" src="38" targ="180" sign="+" id="252" targPad="-18" />
      <link label="" src="38" targ="186" sign="-" id="187" targPad="-8" />
      <link label="" src="38" targ="188" sign="+" id="1775" targPad="-27" />
      <link label="" src="38" targ="189" sign="+" id="3567" targPad="-25" />
      <link label="" src="38" targ="193" sign="+" id="736" targPad="-9" />
      <link label="" src="38" targ="199" sign="-" id="2591" targPad="-40" />
      <link label="" src="38" targ="20" sign="+" id="3269" targPad="-20" />
      <link label="" src="38" targ="202" sign="+" id="4538" targPad="-21" />
      <link label="" src="38" targ="206" sign="+" id="1788" targPad="-21" />
      <link label="" src="38" targ="210" sign="-" id="4885" targPad="-8" />
      <link label="" src="38" targ="212" sign="-" id="678" targPad="-24" />
      <link label="" src="38" targ="217" sign="+" id="5110" targPad="-19" />
      <link label="" src="38" targ="218" sign="-" id="2783" targPad="-19" />
      <link label="" src="38" targ="224" sign="+" id="2622" targPad="-22" />
      <link label="" src="38" targ="228" sign="-" id="680" targPad="-8" />
      <link label="" src="38" targ="23" sign="+" id="1756" targPad="-16" />
      <link label="" src="38" targ="230" sign="+" id="4541" targPad="-22" />
      <link label="" src="38" targ="238" sign="-" id="239" targPad="-23" />
      <link label="" src="38" targ="24" sign="+" id="451" targPad="-15" />
      <link label="" src="38" targ="243" sign="+" id="5185" targPad="-26" />
      <link label="" src="38" targ="247" sign="-" id="1766" targPad="-29" />
      <link label="" src="38" targ="250" sign="-" id="5527" targPad="-26" />
      <link label="" src="38" targ="254" sign="+" id="760" targPad="-24" />
      <link label="" src="38" targ="256" sign="-" id="472" targPad="-15" />
      <link label="" src="38" targ="26" sign="+" id="1762" targPad="-21" />
      <link label="" src="38" targ="264" sign="-" id="1714" targPad="-11" />
      <link label="" src="38" targ="269" sign="+" id="3126" targPad="-19" />
      <link label="" src="38" targ="271" sign="+" id="3131" targPad="-20" />
      <link label="" src="38" targ="273" sign="+" id="3995" targPad="-58" />
      <link label="" src="38" targ="273" sign="-" id="3996" targPad="-59" />
      <link label="" src="38" targ="275" sign="+" id="3772" targPad="-30" />
      <link label="" src="38" targ="278" sign="-" id="3765" targPad="-26" />
      <link label="" src="38" targ="28" sign="+" id="1761" targPad="-19" />
      <link label="" src="38" targ="286" sign="+" id="3307" targPad="-20" />
      <link label="" src="38" targ="287" sign="-" id="5099" targPad="-8" />
      <link label="" src="38" targ="3" sign="+" id="1731" targPad="-26" />
      <link label="" src="38" targ="30" sign="+" id="3601" targPad="-21" />
      <link label="" src="38" targ="303" sign="+" id="1967" targPad="-12" />
      <link label="" src="38" targ="32" sign="+" id="3852" targPad="-23" />
      <link label="" src="38" targ="321" sign="+" id="692" targPad="-14" />
      <link label="" src="38" targ="323" sign="+" id="691" targPad="-17" />
      <link label="" src="38" targ="326" sign="+" id="1841" targPad="-25" />
      <link label="" src="38" targ="33" sign="-" id="5493" targPad="-35" />
      <link label="" src="38" targ="330" sign="+" id="2059" targPad="-22" />
      <link label="" src="38" targ="332" sign="+" id="2056" targPad="-8" />
      <link label="" src="38" targ="334" sign="-" id="1904" targPad="-24" />
      <link label="" src="38" targ="336" sign="+" id="4727" targPad="-21" />
      <link label="" src="38" targ="342" sign="+" id="4637" targPad="-16" />
      <link label="" src="38" targ="347" sign="+" id="3541" targPad="-23" />
      <link label="" src="38" targ="35" sign="-" id="39" targPad="-46" />
      <link label="" src="38" targ="35" sign="+" id="40" targPad="-45" />
      <link label="" src="38" targ="352" sign="-" id="3052" targPad="-23" />
      <link label="" src="38" targ="361" sign="+" id="2542" targPad="-13" />
      <link label="" src="38" targ="382" sign="+" id="460" targPad="-22" />
      <link label="" src="38" targ="4" sign="+" id="5591" targPad="-19" />
      <link label="" src="38" targ="409" sign="-" id="5781" targPad="-19" />
      <link label="" src="38" targ="425" sign="+" id="3532" targPad="-24" />
      <link label="" src="38" targ="441" sign="+" id="4294" targPad="-20" />
      <link label="" src="38" targ="456" sign="-" id="2572" targPad="-28" />
      <link label="" src="38" targ="461" sign="-" id="4333" targPad="-35" />
      <link label="" src="38" targ="461" sign="+" id="4334" targPad="-34" />
      <link label="" src="38" targ="463" sign="-" id="3186" targPad="-39" />
      <link label="" src="38" targ="47" sign="+" id="4596" targPad="-15" />
      <link label="" src="38" targ="473" sign="-" id="4257" targPad="-25" />
      <link label="" src="38" targ="486" sign="+" id="2157" targPad="-8" />
      <link label="" src="38" targ="49" sign="+" id="2982" targPad="-21" />
      <link label="" src="38" targ="51" sign="+" id="1990" targPad="-23" />
      <link label="" src="38" targ="514" sign="+" id="4286" targPad="-20" />
      <link label="" src="38" targ="53" sign="+" id="571" targPad="-20" />
      <link label="" src="38" targ="535" sign="+" id="3814" targPad="-23" />
      <link label="" src="38" targ="54" sign="-" id="3043" targPad="-29" />
      <link label="" src="38" targ="548" sign="+" id="5050" targPad="-10" />
      <link label="" src="38" targ="552" sign="-" id="5437" targPad="-20" />
      <link label="" src="38" targ="552" sign="+" id="5438" targPad="-19" />
      <link label="" src="38" targ="564" sign="+" id="5200" targPad="-24" />
      <link label="" src="38" targ="568" sign="+" id="2439" targPad="-17" />
      <link label="" src="38" targ="585" sign="+" id="4848" targPad="-15" />
      <link label="" src="38" targ="6" sign="+" id="4088" targPad="-8" />
      <link label="" src="38" targ="60" sign="+" id="1156" targPad="-17" />
      <link label="" src="38" targ="622" sign="+" id="1337" targPad="-17" />
      <link label="" src="38" targ="635" sign="+" id="3779" targPad="-12" />
      <link label="" src="38" targ="644" sign="-" id="5226" targPad="-20" />
      <link label="" src="38" targ="65" sign="-" id="1041" targPad="-26" />
      <link label="" src="38" targ="68" sign="+" id="1044" targPad="-18" />
      <link label="" src="38" targ="693" sign="+" id="4131" targPad="-18" />
      <link label="" src="38" targ="695" sign="-" id="5270" targPad="-34" />
      <link label="" src="38" targ="695" sign="+" id="5271" targPad="-33" />
      <link label="" src="38" targ="7" sign="+" id="64" targPad="-19" />
      <link label="" src="38" targ="71" sign="+" id="2026" targPad="-22" />
      <link label="" src="38" targ="72" sign="+" id="1688" targPad="-18" />
      <link label="" src="38" targ="74" sign="+" id="3380" targPad="-16" />
      <link label="" src="38" targ="764" sign="-" id="1070" targPad="-5" />
      <link label="" src="38" targ="77" sign="+" id="4395" targPad="-14" />
      <link label="" src="38" targ="78" sign="+" id="4300" targPad="-26" />
      <link label="" src="38" targ="81" sign="+" id="1777" targPad="-23" />
      <link label="" src="38" targ="815" sign="+" id="3947" targPad="-20" />
      <link label="" src="38" targ="83" sign="+" id="976" targPad="-17" />
      <link label="" src="38" targ="85" sign="+" id="1768" targPad="-24" />
      <link label="" src="38" targ="87" sign="+" id="977" targPad="-17" />
      <link label="" src="38" targ="9" sign="+" id="3589" targPad="-28" />
      <link label="" src="38" targ="90" sign="+" id="802" targPad="-22" />
      <link label="" src="38" targ="909" sign="+" id="5068" targPad="-5" />
      <link label="" src="38" targ="929" sign="+" id="2662" targPad="-8" />
      <link label="" src="38" targ="94" sign="-" id="5592" targPad="-31" />
      <link label="" src="38" targ="98" sign="+" id="4829" targPad="-22" />
      <link label="" src="41" targ="1" sign="+" id="3141" targPad="-24" />
      <link label="" src="41" targ="10" sign="-" id="1216" targPad="-17" />
      <link label="" src="41" targ="103" sign="+" id="3099" targPad="-19" />
      <link label="" src="41" targ="1047" sign="+" id="3991" targPad="-16" />
      <link label="" src="41" targ="107" sign="+" id="5603" targPad="-21" />
      <link label="" src="41" targ="1152" sign="-" id="2389" targPad="-13" />
      <link label="" src="41" targ="116" sign="+" id="5322" targPad="-12" />
      <link label="" src="41" targ="118" sign="+" id="5716" targPad="-25" />
      <link label="" src="41" targ="1190" sign="-" id="1999" targPad="-16" />
      <link label="" src="41" targ="12" sign="+" id="4168" targPad="-22" />
      <link label="" src="41" targ="123" sign="-" id="5391" targPad="-27" />
      <link label="" src="41" targ="124" sign="-" id="2555" targPad="-40" />
      <link label="" src="41" targ="1276" sign="+" id="3255" targPad="-20" />
      <link label="" src="41" targ="128" sign="-" id="4805" targPad="-19" />
      <link label="" src="41" targ="130" sign="-" id="1212" targPad="-18" />
      <link label="" src="41" targ="132" sign="-" id="1288" targPad="-9" />
      <link label="" src="41" targ="134" sign="-" id="5037" targPad="-42" />
      <link label="" src="41" targ="134" sign="+" id="5040" targPad="-41" />
      <link label="" src="41" targ="1371" sign="+" id="3262" targPad="-7" />
      <link label="" src="41" targ="138" sign="-" id="5041" targPad="-33" />
      <link label="" src="41" targ="14" sign="+" id="3448" targPad="-23" />
      <link label="" src="41" targ="142" sign="-" id="1069" targPad="-13" />
      <link label="" src="41" targ="146" sign="+" id="1267" targPad="-14" />
      <link label="" src="41" targ="148" sign="+" id="5005" targPad="-23" />
      <link label="" src="41" targ="15" sign="+" id="93" targPad="-10" />
      <link label="" src="41" targ="150" sign="+" id="4804" targPad="-16" />
      <link label="" src="41" targ="152" sign="+" id="1154" targPad="-15" />
      <link label="" src="41" targ="154" sign="+" id="3101" targPad="-13" />
      <link label="" src="41" targ="156" sign="-" id="2615" targPad="-23" />
      <link label="" src="41" targ="161" sign="+" id="2556" targPad="-18" />
      <link label="" src="41" targ="163" sign="-" id="2559" targPad="-16" />
      <link label="" src="41" targ="167" sign="-" id="2610" targPad="-12" />
      <link label="" src="41" targ="17" sign="+" id="1221" targPad="-21" />
      <link label="" src="41" targ="172" sign="-" id="3024" targPad="-15" />
      <link label="" src="41" targ="174" sign="-" id="3002" targPad="-40" />
      <link label="" src="41" targ="177" sign="-" id="394" targPad="-19" />
      <link label="" src="41" targ="177" sign="+" id="395" targPad="-18" />
      <link label="" src="41" targ="18" sign="-" id="3921" targPad="-21" />
      <link label="" src="41" targ="180" sign="+" id="2390" targPad="-17" />
      <link label="" src="41" targ="184" sign="-" id="2248" targPad="-16" />
      <link label="" src="41" targ="186" sign="-" id="928" targPad="-7" />
      <link label="" src="41" targ="188" sign="+" id="1111" targPad="-26" />
      <link label="" src="41" targ="189" sign="+" id="5590" targPad="-24" />
      <link label="" src="41" targ="199" sign="-" id="377" targPad="-39" />
      <link label="" src="41" targ="20" sign="+" id="5349" targPad="-19" />
      <link label="" src="41" targ="202" sign="+" id="1543" targPad="-20" />
      <link label="" src="41" targ="206" sign="+" id="1147" targPad="-20" />
      <link label="" src="41" targ="212" sign="-" id="1439" targPad="-23" />
      <link label="" src="41" targ="217" sign="+" id="3136" targPad="-18" />
      <link label="" src="41" targ="218" sign="-" id="561" targPad="-18" />
      <link label="" src="41" targ="222" sign="-" id="3785" targPad="-28" />
      <link label="" src="41" targ="224" sign="+" id="2853" targPad="-21" />
      <link label="" src="41" targ="228" sign="-" id="1444" targPad="-7" />
      <link label="" src="41" targ="23" sign="+" id="2392" targPad="-15" />
      <link label="" src="41" targ="230" sign="+" id="1535" targPad="-21" />
      <link label="" src="41" targ="238" sign="-" id="751" targPad="-22" />
      <link label="" src="41" targ="24" sign="+" id="1163" targPad="-14" />
      <link label="" src="41" targ="243" sign="+" id="4481" targPad="-25" />
      <link label="" src="41" targ="247" sign="-" id="2396" targPad="-28" />
      <link label="" src="41" targ="250" sign="-" id="3459" targPad="-25" />
      <link label="" src="41" targ="254" sign="+" id="255" targPad="-23" />
      <link label="" src="41" targ="256" sign="-" id="2664" targPad="-14" />
      <link label="" src="41" targ="26" sign="+" id="2394" targPad="-20" />
      <link label="" src="41" targ="269" sign="+" id="5122" targPad="-18" />
      <link label="" src="41" targ="271" sign="+" id="5127" targPad="-19" />
      <link label="" src="41" targ="273" sign="+" id="3282" targPad="-56" />
      <link label="" src="41" targ="273" sign="-" id="3283" targPad="-57" />
      <link label="" src="41" targ="275" sign="+" id="2376" targPad="-29" />
      <link label="" src="41" targ="278" sign="-" id="5769" targPad="-25" />
      <link label="" src="41" targ="286" sign="+" id="3523" targPad="-19" />
      <link label="" src="41" targ="3" sign="+" id="966" targPad="-25" />
      <link label="" src="41" targ="30" sign="+" id="4165" targPad="-20" />
      <link label="" src="41" targ="303" sign="+" id="2044" targPad="-11" />
      <link label="" src="41" targ="32" sign="+" id="2218" targPad="-22" />
      <link label="" src="41" targ="321" sign="+" id="1324" targPad="-13" />
      <link label="" src="41" targ="323" sign="+" id="1323" targPad="-16" />
      <link label="" src="41" targ="326" sign="+" id="2557" targPad="-24" />
      <link label="" src="41" targ="33" sign="-" id="4802" targPad="-34" />
      <link label="" src="41" targ="330" sign="+" id="1415" targPad="-21" />
      <link label="" src="41" targ="332" sign="+" id="1420" targPad="-7" />
      <link label="" src="41" targ="334" sign="-" id="1127" targPad="-23" />
      <link label="" src="41" targ="336" sign="+" id="5434" targPad="-20" />
      <link label="" src="41" targ="342" sign="+" id="5306" targPad="-15" />
      <link label="" src="41" targ="347" sign="+" id="5535" targPad="-22" />
      <link label="" src="41" targ="35" sign="-" id="842" targPad="-44" />
      <link label="" src="41" targ="35" sign="+" id="844" targPad="-43" />
      <link label="" src="41" targ="352" sign="-" id="2375" targPad="-22" />
      <link label="" src="41" targ="363" sign="+" id="1151" targPad="-8" />
      <link label="" src="41" targ="365" sign="-" id="3111" targPad="-18" />
      <link label="" src="41" targ="382" sign="+" id="2429" targPad="-21" />
      <link label="" src="41" targ="4" sign="+" id="4874" targPad="-18" />
      <link label="" src="41" targ="409" sign="-" id="3583" targPad="-18" />
      <link label="" src="41" targ="41" sign="+" id="3306" targPad="5" />
      <link label="" src="41" targ="417" sign="-" id="418" targPad="-3" />
      <link label="" src="41" targ="42" sign="+" id="43" targPad="0" />
      <link label="" src="41" targ="425" sign="+" id="5540" targPad="-23" />
      <link label="" src="41" targ="441" sign="+" id="3631" targPad="-19" />
      <link label="" src="41" targ="456" sign="-" id="3413" targPad="-27" />
      <link label="" src="41" targ="46" sign="+" id="4788" targPad="-18" />
      <link label="" src="41" targ="461" sign="-" id="3598" targPad="-33" />
      <link label="" src="41" targ="461" sign="+" id="3599" targPad="-32" />
      <link label="" src="41" targ="463" sign="-" id="3643" targPad="-38" />
      <link label="" src="41" targ="473" sign="-" id="3155" targPad="-24" />
      <link label="" src="41" targ="49" sign="+" id="2184" targPad="-20" />
      <link label="" src="41" targ="51" sign="+" id="1218" targPad="-22" />
      <link label="" src="41" targ="514" sign="+" id="3597" targPad="-19" />
      <link label="" src="41" targ="535" sign="+" id="4421" targPad="-22" />
      <link label="" src="41" targ="54" sign="-" id="2378" targPad="-28" />
      <link label="" src="41" targ="548" sign="+" id="5726" targPad="-9" />
      <link label="" src="41" targ="552" sign="-" id="4693" targPad="-18" />
      <link label="" src="41" targ="552" sign="+" id="4695" targPad="-17" />
      <link label="" src="41" targ="56" sign="+" id="3787" targPad="-16" />
      <link label="" src="41" targ="564" sign="+" id="4495" targPad="-23" />
      <link label="" src="41" targ="568" sign="+" id="3710" targPad="-16" />
      <link label="" src="41" targ="57" sign="+" id="1164" targPad="-15" />
      <link label="" src="41" targ="585" sign="+" id="3949" targPad="-14" />
      <link label="" src="41" targ="59" sign="+" id="3265" targPad="-15" />
      <link label="" src="41" targ="591" sign="-" id="3004" targPad="-15" />
      <link label="" src="41" targ="597" sign="+" id="5637" targPad="-12" />
      <link label="" src="41" targ="6" sign="+" id="4026" targPad="-7" />
      <link label="" src="41" targ="60" sign="+" id="403" targPad="-16" />
      <link label="" src="41" targ="606" sign="-" id="752" targPad="-26" />
      <link label="" src="41" targ="622" sign="+" id="2108" targPad="-16" />
      <link label="" src="41" targ="635" sign="+" id="2319" targPad="-11" />
      <link label="" src="41" targ="644" sign="-" id="4393" targPad="-19" />
      <link label="" src="41" targ="65" sign="+" id="66" targPad="-25" />
      <link label="" src="41" targ="68" sign="+" id="69" targPad="-17" />
      <link label="" src="41" targ="693" sign="+" id="3509" targPad="-17" />
      <link label="" src="41" targ="695" sign="-" id="4506" targPad="-32" />
      <link label="" src="41" targ="7" sign="+" id="1043" targPad="-18" />
      <link label="" src="41" targ="71" sign="+" id="2780" targPad="-21" />
      <link label="" src="41" targ="72" sign="+" id="830" targPad="-17" />
      <link label="" src="41" targ="74" sign="+" id="3952" targPad="-15" />
      <link label="" src="41" targ="77" sign="+" id="5188" targPad="-13" />
      <link label="" src="41" targ="78" sign="+" id="5103" targPad="-25" />
      <link label="" src="41" targ="794" sign="+" id="2168" targPad="-5" />
      <link label="" src="41" targ="81" sign="+" id="2417" targPad="-22" />
      <link label="" src="41" targ="815" sign="+" id="4151" targPad="-19" />
      <link label="" src="41" targ="83" sign="+" id="182" targPad="-16" />
      <link label="" src="41" targ="85" sign="+" id="2428" targPad="-23" />
      <link label="" src="41" targ="87" sign="+" id="183" targPad="-16" />
      <link label="" src="41" targ="9" sign="+" id="4171" targPad="-27" />
      <link label="" src="41" targ="90" sign="+" id="5685" targPad="-21" />
      <link label="" src="41" targ="918" sign="-" id="4117" targPad="-12" />
      <link label="" src="41" targ="929" sign="+" id="1978" targPad="-7" />
      <link label="" src="41" targ="94" sign="-" id="4878" targPad="-30" />
      <link label="" src="41" targ="98" sign="+" id="5600" targPad="-21" />
      <link label="" src="413" targ="1" sign="+" id="5363" targPad="-32" />
      <link label="" src="413" targ="118" sign="+" id="699" targPad="-35" />
      <link label="" src="413" targ="12" sign="+" id="2373" targPad="-31" />
      <link label="" src="413" targ="124" sign="-" id="4716" targPad="-49" />
      <link label="" src="413" targ="128" sign="-" id="1045" targPad="-25" />
      <link label="" src="413" targ="134" sign="-" id="1844" targPad="-53" />
      <link label="" src="413" targ="138" sign="-" id="1846" targPad="-40" />
      <link label="" src="413" targ="14" sign="+" id="3882" targPad="-33" />
      <link label="" src="413" targ="148" sign="+" id="1422" targPad="-32" />
      <link label="" src="413" targ="154" sign="+" id="3486" targPad="-19" />
      <link label="" src="413" targ="17" sign="+" id="719" targPad="-27" />
      <link label="" src="413" targ="18" sign="-" id="1898" targPad="-29" />
      <link label="" src="413" targ="188" sign="+" id="1233" targPad="-36" />
      <link label="" src="413" targ="189" sign="+" id="2384" targPad="-34" />
      <link label="" src="413" targ="199" sign="-" id="5300" targPad="-47" />
      <link label="" src="413" targ="202" sign="+" id="863" targPad="-27" />
      <link label="" src="413" targ="206" sign="+" id="1305" targPad="-26" />
      <link label="" src="413" targ="217" sign="+" id="3464" targPad="-24" />
      <link label="" src="413" targ="218" sign="-" id="5201" targPad="-26" />
      <link label="" src="413" targ="224" sign="+" id="4980" targPad="-28" />
      <link label="" src="413" targ="230" sign="+" id="901" targPad="-27" />
      <link label="" src="413" targ="247" sign="-" id="5533" targPad="-36" />
      <link label="" src="413" targ="250" sign="-" id="2531" targPad="-34" />
      <link label="" src="413" targ="254" sign="+" id="5381" targPad="-33" />
      <link label="" src="413" targ="256" sign="-" id="4424" targPad="-19" />
      <link label="" src="413" targ="26" sign="+" id="5525" targPad="-28" />
      <link label="" src="413" targ="269" sign="+" id="2855" targPad="-25" />
      <link label="" src="413" targ="271" sign="+" id="2854" targPad="-26" />
      <link label="" src="413" targ="275" sign="+" id="1322" targPad="-39" />
      <link label="" src="413" targ="30" sign="+" id="2370" targPad="-26" />
      <link label="" src="413" targ="303" sign="+" id="3916" targPad="-16" />
      <link label="" src="413" targ="32" sign="+" id="1612" targPad="-29" />
      <link label="" src="413" targ="321" sign="+" id="2371" targPad="-19" />
      <link label="" src="413" targ="33" sign="-" id="2412" targPad="-44" />
      <link label="" src="413" targ="342" sign="+" id="414" targPad="-22" />
      <link label="" src="413" targ="35" sign="-" id="1482" targPad="-55" />
      <link label="" src="413" targ="456" sign="-" id="3584" targPad="-33" />
      <link label="" src="413" targ="461" sign="-" id="4256" targPad="-42" />
      <link label="" src="413" targ="47" sign="+" id="4044" targPad="-20" />
      <link label="" src="413" targ="51" sign="+" id="722" targPad="-29" />
      <link label="" src="413" targ="514" sign="+" id="4262" targPad="-26" />
      <link label="" src="413" targ="56" sign="+" id="4116" targPad="-20" />
      <link label="" src="413" targ="564" sign="+" id="2070" targPad="-32" />
      <link label="" src="413" targ="591" sign="-" id="4795" targPad="-20" />
      <link label="" src="413" targ="606" sign="-" id="1627" targPad="-29" />
      <link label="" src="413" targ="622" sign="+" id="3797" targPad="-22" />
      <link label="" src="413" targ="71" sign="+" id="3107" targPad="-28" />
      <link label="" src="413" targ="74" sign="+" id="1931" targPad="-20" />
      <link label="" src="413" targ="81" sign="+" id="3358" targPad="-29" />
      <link label="" src="413" targ="815" sign="+" id="3613" targPad="-25" />
      <link label="" src="413" targ="87" sign="+" id="580" targPad="-23" />
      <link label="" src="413" targ="94" sign="-" id="3013" targPad="-36" />
      <link label="" src="413" targ="98" sign="+" id="1223" targPad="-28" />
      <link label="" src="46" targ="103" sign="+" id="1115" targPad="-30" />
      <link label="" src="46" targ="1047" sign="+" id="1375" targPad="-27" />
      <link label="" src="46" targ="107" sign="+" id="3318" targPad="-32" />
      <link label="" src="46" targ="118" sign="+" id="2543" targPad="-40" />
      <link label="" src="46" targ="1190" sign="-" id="1455" targPad="-26" />
      <link label="" src="46" targ="12" sign="+" id="4336" targPad="-36" />
      <link label="" src="46" targ="123" sign="-" id="2827" targPad="-37" />
      <link label="" src="46" targ="124" sign="-" id="4579" targPad="-54" />
      <link label="" src="46" targ="1276" sign="+" id="1277" targPad="-28" />
      <link label="" src="46" targ="128" sign="-" id="3668" targPad="-29" />
      <link label="" src="46" targ="130" sign="-" id="4076" targPad="-27" />
      <link label="" src="46" targ="134" sign="-" id="2103" targPad="-59" />
      <link label="" src="46" targ="134" sign="+" id="2104" targPad="-58" />
      <link label="" src="46" targ="138" sign="-" id="2099" targPad="-45" />
      <link label="" src="46" targ="14" sign="+" id="4826" targPad="-38" />
      <link label="" src="46" targ="142" sign="-" id="5023" targPad="-22" />
      <link label="" src="46" targ="146" sign="+" id="1391" targPad="-20" />
      <link label="" src="46" targ="148" sign="+" id="3121" targPad="-36" />
      <link label="" src="46" targ="15" sign="+" id="3962" targPad="-17" />
      <link label="" src="46" targ="150" sign="+" id="2623" targPad="-24" />
      <link label="" src="46" targ="152" sign="+" id="4080" targPad="-23" />
      <link label="" src="46" targ="154" sign="+" id="1117" targPad="-22" />
      <link label="" src="46" targ="156" sign="-" id="5545" targPad="-34" />
      <link label="" src="46" targ="161" sign="+" id="4578" targPad="-29" />
      <link label="" src="46" targ="167" sign="-" id="168" targPad="-19" />
      <link label="" src="46" targ="169" sign="-" id="3803" targPad="-14" />
      <link label="" src="46" targ="17" sign="+" id="4200" targPad="-32" />
      <link label="" src="46" targ="172" sign="-" id="5205" targPad="-23" />
      <link label="" src="46" targ="174" sign="-" id="5223" targPad="-53" />
      <link label="" src="46" targ="177" sign="-" id="4883" targPad="-26" />
      <link label="" src="46" targ="18" sign="-" id="4714" targPad="-34" />
      <link label="" src="46" targ="188" sign="+" id="3429" targPad="-41" />
      <link label="" src="46" targ="189" sign="+" id="3063" targPad="-39" />
      <link label="" src="46" targ="20" sign="+" id="2862" targPad="-26" />
      <link label="" src="46" targ="202" sign="+" id="4377" targPad="-32" />
      <link label="" src="46" targ="206" sign="+" id="3452" targPad="-30" />
      <link label="" src="46" targ="21" sign="-" id="3412" targPad="-20" />
      <link label="" src="46" targ="212" sign="-" id="1573" targPad="-36" />
      <link label="" src="46" targ="217" sign="+" id="1182" targPad="-28" />
      <link label="" src="46" targ="218" sign="-" id="4994" targPad="-31" />
      <link label="" src="46" targ="224" sign="+" id="5194" targPad="-33" />
      <link label="" src="46" targ="23" sign="+" id="340" targPad="-22" />
      <link label="" src="46" targ="230" sign="+" id="3094" targPad="-32" />
      <link label="" src="46" targ="238" sign="-" id="1719" targPad="-32" />
      <link label="" src="46" targ="24" sign="+" id="1357" targPad="-21" />
      <link label="" src="46" targ="243" sign="+" id="3929" targPad="-39" />
      <link label="" src="46" targ="247" sign="-" id="350" targPad="-40" />
      <link label="" src="46" targ="250" sign="-" id="1893" targPad="-39" />
      <link label="" src="46" targ="254" sign="+" id="4133" targPad="-38" />
      <link label="" src="46" targ="256" sign="-" id="5593" targPad="-24" />
      <link label="" src="46" targ="26" sign="+" id="345" targPad="-33" />
      <link label="" src="46" targ="264" sign="-" id="311" targPad="-21" />
      <link label="" src="46" targ="269" sign="+" id="1895" targPad="-30" />
      <link label="" src="46" targ="271" sign="+" id="1868" targPad="-29" />
      <link label="" src="46" targ="273" sign="+" id="4800" targPad="-68" />
      <link label="" src="46" targ="275" sign="+" id="3630" targPad="-44" />
      <link label="" src="46" targ="278" sign="-" id="2541" targPad="-34" />
      <link label="" src="46" targ="286" sign="+" id="5031" targPad="-26" />
      <link label="" src="46" targ="287" sign="-" id="2497" targPad="-16" />
      <link label="" src="46" targ="3" sign="+" id="3343" targPad="-36" />
      <link label="" src="46" targ="30" sign="+" id="4345" targPad="-31" />
      <link label="" src="46" targ="303" sign="+" id="304" targPad="-20" />
      <link label="" src="46" targ="32" sign="+" id="3720" targPad="-34" />
      <link label="" src="46" targ="323" sign="+" id="1686" targPad="-24" />
      <link label="" src="46" targ="326" sign="+" id="423" targPad="-36" />
      <link label="" src="46" targ="33" sign="-" id="3628" targPad="-49" />
      <link label="" src="46" targ="330" sign="+" id="4011" targPad="-32" />
      <link label="" src="46" targ="334" sign="-" id="4096" targPad="-34" />
      <link label="" src="46" targ="336" sign="+" id="2852" targPad="-31" />
      <link label="" src="46" targ="342" sign="+" id="2785" targPad="-27" />
      <link label="" src="46" targ="347" sign="+" id="2931" targPad="-33" />
      <link label="" src="46" targ="35" sign="-" id="1859" targPad="-64" />
      <link label="" src="46" targ="35" sign="+" id="1860" targPad="-63" />
      <link label="" src="46" targ="352" sign="-" id="4951" targPad="-30" />
      <link label="" src="46" targ="365" sign="-" id="4938" targPad="-28" />
      <link label="" src="46" targ="38" sign="+" id="1234" targPad="-11" />
      <link label="" src="46" targ="382" sign="+" id="4636" targPad="-32" />
      <link label="" src="46" targ="4" sign="+" id="2061" targPad="-28" />
      <link label="" src="46" targ="409" sign="-" id="1711" targPad="-28" />
      <link label="" src="46" targ="41" sign="+" id="4786" targPad="-26" />
      <link label="" src="46" targ="42" sign="+" id="2629" targPad="-3" />
      <link label="" src="46" targ="425" sign="+" id="2937" targPad="-30" />
      <link label="" src="46" targ="441" sign="+" id="4426" targPad="-29" />
      <link label="" src="46" targ="456" sign="-" id="5244" targPad="-37" />
      <link label="" src="46" targ="46" sign="+" id="2512" targPad="5" />
      <link label="" src="46" targ="463" sign="-" id="2306" targPad="-48" />
      <link label="" src="46" targ="47" sign="+" id="48" targPad="-25" />
      <link label="" src="46" targ="473" sign="-" id="4837" targPad="-31" />
      <link label="" src="46" targ="49" sign="+" id="50" targPad="-31" />
      <link label="" src="46" targ="51" sign="+" id="4202" targPad="-34" />
      <link label="" src="46" targ="514" sign="+" id="4449" targPad="-31" />
      <link label="" src="46" targ="53" sign="+" id="1465" targPad="-29" />
      <link label="" src="46" targ="535" sign="+" id="2585" targPad="-33" />
      <link label="" src="46" targ="54" sign="-" id="208" targPad="-37" />
      <link label="" src="46" targ="548" sign="+" id="2818" targPad="-16" />
      <link label="" src="46" targ="56" sign="+" id="4630" targPad="-24" />
      <link label="" src="46" targ="564" sign="+" id="3840" targPad="-37" />
      <link label="" src="46" targ="568" sign="+" id="5213" targPad="-26" />
      <link label="" src="46" targ="57" sign="+" id="4114" targPad="-22" />
      <link label="" src="46" targ="575" sign="-" id="1072" targPad="-3" />
      <link label="" src="46" targ="591" sign="-" id="5224" targPad="-23" />
      <link label="" src="46" targ="597" sign="+" id="2408" targPad="-15" />
      <link label="" src="46" targ="60" sign="+" id="2028" targPad="-25" />
      <link label="" src="46" targ="622" sign="+" id="846" targPad="-26" />
      <link label="" src="46" targ="644" sign="-" id="2598" targPad="-27" />
      <link label="" src="46" targ="65" sign="+" id="2643" targPad="-37" />
      <link label="" src="46" targ="68" sign="+" id="2638" targPad="-27" />
      <link label="" src="46" targ="693" sign="+" id="1183" targPad="-25" />
      <link label="" src="46" targ="7" sign="+" id="2288" targPad="-29" />
      <link label="" src="46" targ="71" sign="+" id="5647" targPad="-33" />
      <link label="" src="46" targ="72" sign="+" id="1781" targPad="-28" />
      <link label="" src="46" targ="74" sign="+" id="4132" targPad="-24" />
      <link label="" src="46" targ="764" sign="-" id="5404" targPad="-10" />
      <link label="" src="46" targ="78" sign="+" id="2124" targPad="-33" />
      <link label="" src="46" targ="81" sign="+" id="376" targPad="-34" />
      <link label="" src="46" targ="815" sign="+" id="991" targPad="-29" />
      <link label="" src="46" targ="85" sign="+" id="385" targPad="-36" />
      <link label="" src="46" targ="9" sign="+" id="4340" targPad="-40" />
      <link label="" src="46" targ="90" sign="+" id="2771" targPad="-30" />
      <link label="" src="46" targ="918" sign="-" id="1646" targPad="-18" />
      <link label="" src="46" targ="94" sign="-" id="3657" targPad="-40" />
      <link label="" src="46" targ="98" sign="+" id="3316" targPad="-32" />
      <link label="" src="463" targ="124" sign="+" id="4070" targPad="-1" />
      <link label="" src="463" targ="138" sign="+" id="4678" targPad="1" />
      <link label="" src="463" targ="174" sign="+" id="4658" targPad="-2" />
      <link label="" src="463" targ="184" sign="+" id="1993" targPad="4" />
      <link label="" src="463" targ="199" sign="+" id="814" targPad="-2" />
      <link label="" src="463" targ="21" sign="+" id="2836" targPad="4" />
      <link label="" src="463" targ="247" sign="+" id="4082" targPad="1" />
      <link label="" src="463" targ="273" sign="+" id="3622" targPad="-1" />
      <link label="" src="463" targ="33" sign="+" id="935" targPad="-2" />
      <link label="" src="463" targ="352" sign="+" id="2034" targPad="4" />
      <link label="" src="463" targ="54" sign="+" id="4033" targPad="1" />
      <link label="" src="463" targ="94" sign="+" id="1017" targPad="1" />
      <link label="" src="51" targ="12" sign="+" id="532" targPad="-17" />
      <link label="" src="51" targ="124" sign="-" id="375" targPad="-34" />
      <link label="" src="51" targ="148" sign="+" id="1472" targPad="-18" />
      <link label="" src="51" targ="212" sign="-" id="3546" targPad="-19" />
      <link label="" src="51" targ="217" sign="+" id="2578" targPad="-14" />
      <link label="" src="51" targ="254" sign="+" id="5146" targPad="-18" />
      <link label="" src="51" targ="32" sign="+" id="1684" targPad="-18" />
      <link label="" src="51" targ="622" sign="+" id="4235" targPad="-12" />
      <link label="" src="51" targ="83" sign="+" id="3890" targPad="-12" />
      <link label="" src="53" targ="1" sign="+" id="5326" targPad="-23" />
      <link label="" src="53" targ="10" sign="-" id="3257" targPad="-16" />
      <link label="" src="53" targ="102" sign="+" id="5736" targPad="-7" />
      <link label="" src="53" targ="107" sign="+" id="3323" targPad="-20" />
      <link label="" src="53" targ="116" sign="+" id="1948" targPad="-11" />
      <link label="" src="53" targ="118" sign="+" id="3793" targPad="-24" />
      <link label="" src="53" targ="1190" sign="-" id="1191" targPad="-15" />
      <link label="" src="53" targ="12" sign="+" id="2321" targPad="-21" />
      <link label="" src="53" targ="123" sign="-" id="3480" targPad="-26" />
      <link label="" src="53" targ="124" sign="-" id="4694" targPad="-39" />
      <link label="" src="53" targ="1276" sign="+" id="2434" targPad="-19" />
      <link label="" src="53" targ="128" sign="-" id="4176" targPad="-18" />
      <link label="" src="53" targ="130" sign="-" id="3525" targPad="-17" />
      <link label="" src="53" targ="132" sign="-" id="3310" targPad="-8" />
      <link label="" src="53" targ="134" sign="+" id="2898" targPad="-40" />
      <link label="" src="53" targ="1371" sign="+" id="2675" targPad="-6" />
      <link label="" src="53" targ="138" sign="-" id="2890" targPad="-32" />
      <link label="" src="53" targ="14" sign="+" id="1326" targPad="-22" />
      <link label="" src="53" targ="148" sign="+" id="3263" targPad="-22" />
      <link label="" src="53" targ="150" sign="+" id="2702" targPad="-15" />
      <link label="" src="53" targ="152" sign="+" id="3374" targPad="-14" />
      <link label="" src="53" targ="156" sign="-" id="4619" targPad="-22" />
      <link label="" src="53" targ="161" sign="+" id="4659" targPad="-17" />
      <link label="" src="53" targ="163" sign="-" id="4656" targPad="-15" />
      <link label="" src="53" targ="167" sign="-" id="226" targPad="-11" />
      <link label="" src="53" targ="169" sign="-" id="4045" targPad="-8" />
      <link label="" src="53" targ="17" sign="+" id="3304" targPad="-20" />
      <link label="" src="53" targ="172" sign="-" id="924" targPad="-14" />
      <link label="" src="53" targ="174" sign="-" id="914" targPad="-39" />
      <link label="" src="53" targ="177" sign="-" id="5601" targPad="-17" />
      <link label="" src="53" targ="18" sign="-" id="1909" targPad="-20" />
      <link label="" src="53" targ="180" sign="+" id="4737" targPad="-16" />
      <link label="" src="53" targ="184" sign="-" id="5595" targPad="-15" />
      <link label="" src="53" targ="186" sign="-" id="4507" targPad="-6" />
      <link label="" src="53" targ="188" sign="+" id="3144" targPad="-25" />
      <link label="" src="53" targ="189" sign="+" id="2031" targPad="-23" />
      <link label="" src="53" targ="199" sign="-" id="5337" targPad="-38" />
      <link label="" src="53" targ="20" sign="+" id="2174" targPad="-18" />
      <link label="" src="53" targ="202" sign="+" id="3708" targPad="-19" />
      <link label="" src="53" targ="206" sign="+" id="3425" targPad="-19" />
      <link label="" src="53" targ="21" sign="-" id="3332" targPad="-15" />
      <link label="" src="53" targ="210" sign="-" id="4015" targPad="-7" />
      <link label="" src="53" targ="212" sign="-" id="4993" targPad="-22" />
      <link label="" src="53" targ="217" sign="+" id="2532" targPad="-17" />
      <link label="" src="53" targ="218" sign="-" id="5733" targPad="-17" />
      <link label="" src="53" targ="222" sign="-" id="1827" targPad="-27" />
      <link label="" src="53" targ="224" sign="+" id="4940" targPad="-20" />
      <link label="" src="53" targ="23" sign="+" id="241" targPad="-14" />
      <link label="" src="53" targ="230" sign="+" id="3729" targPad="-20" />
      <link label="" src="53" targ="238" sign="-" id="4374" targPad="-21" />
      <link label="" src="53" targ="24" sign="+" id="4790" targPad="-13" />
      <link label="" src="53" targ="243" sign="+" id="2506" targPad="-24" />
      <link label="" src="53" targ="247" sign="-" id="248" targPad="-27" />
      <link label="" src="53" targ="250" sign="-" id="2895" targPad="-24" />
      <link label="" src="53" targ="254" sign="+" id="5323" targPad="-22" />
      <link label="" src="53" targ="26" sign="+" id="235" targPad="-19" />
      <link label="" src="53" targ="264" sign="-" id="265" targPad="-10" />
      <link label="" src="53" targ="269" sign="+" id="1858" targPad="-17" />
      <link label="" src="53" targ="271" sign="+" id="1862" targPad="-18" />
      <link label="" src="53" targ="273" sign="+" id="1261" targPad="-54" />
      <link label="" src="53" targ="273" sign="-" id="1262" targPad="-55" />
      <link label="" src="53" targ="275" sign="+" id="3824" targPad="-28" />
      <link label="" src="53" targ="278" sign="-" id="2132" targPad="-24" />
      <link label="" src="53" targ="28" sign="+" id="233" targPad="-18" />
      <link label="" src="53" targ="286" sign="+" id="1525" targPad="-18" />
      <link label="" src="53" targ="3" sign="+" id="3364" targPad="-24" />
      <link label="" src="53" targ="30" sign="+" id="2328" targPad="-19" />
      <link label="" src="53" targ="316" sign="+" id="2235" targPad="-8" />
      <link label="" src="53" targ="32" sign="+" id="4369" targPad="-21" />
      <link label="" src="53" targ="321" sign="+" id="2296" targPad="-12" />
      <link label="" src="53" targ="323" sign="+" id="2295" targPad="-15" />
      <link label="" src="53" targ="326" sign="+" id="327" targPad="-23" />
      <link label="" src="53" targ="33" sign="-" id="2896" targPad="-33" />
      <link label="" src="53" targ="332" sign="+" id="5447" targPad="-6" />
      <link label="" src="53" targ="334" sign="-" id="3453" targPad="-22" />
      <link label="" src="53" targ="336" sign="+" id="3458" targPad="-19" />
      <link label="" src="53" targ="347" sign="+" id="2374" targPad="-21" />
      <link label="" src="53" targ="35" sign="+" id="4420" targPad="-42" />
      <link label="" src="53" targ="352" sign="-" id="5682" targPad="-21" />
      <link label="" src="53" targ="361" sign="+" id="5385" targPad="-12" />
      <link label="" src="53" targ="363" sign="+" id="3212" targPad="-7" />
      <link label="" src="53" targ="365" sign="-" id="5195" targPad="-17" />
      <link label="" src="53" targ="382" sign="+" id="4617" targPad="-20" />
      <link label="" src="53" targ="397" sign="-" id="398" targPad="0" />
      <link label="" src="53" targ="4" sign="+" id="2792" targPad="-17" />
      <link label="" src="53" targ="409" sign="-" id="1814" targPad="-17" />
      <link label="" src="53" targ="417" sign="-" id="5426" targPad="-2" />
      <link label="" src="53" targ="425" sign="+" id="2379" targPad="-22" />
      <link label="" src="53" targ="441" sign="+" id="1738" targPad="-18" />
      <link label="" src="53" targ="456" sign="-" id="5262" targPad="-26" />
      <link label="" src="53" targ="46" sign="+" id="1464" targPad="-17" />
      <link label="" src="53" targ="461" sign="-" id="1396" targPad="-31" />
      <link label="" src="53" targ="461" sign="+" id="1397" targPad="-30" />
      <link label="" src="53" targ="463" sign="-" id="3072" targPad="-37" />
      <link label="" src="53" targ="47" sign="+" id="429" targPad="-14" />
      <link label="" src="53" targ="473" sign="-" id="1132" targPad="-23" />
      <link label="" src="53" targ="49" sign="+" id="5718" targPad="-19" />
      <link label="" src="53" targ="51" sign="+" id="3299" targPad="-21" />
      <link label="" src="53" targ="514" sign="+" id="1632" targPad="-18" />
      <link label="" src="53" targ="53" sign="+" id="4890" targPad="5" />
      <link label="" src="53" targ="535" sign="+" id="3859" targPad="-21" />
      <link label="" src="53" targ="54" sign="-" id="55" targPad="-27" />
      <link label="" src="53" targ="548" sign="+" id="3608" targPad="-8" />
      <link label="" src="53" targ="552" sign="+" id="2763" targPad="-16" />
      <link label="" src="53" targ="56" sign="+" id="1822" targPad="-15" />
      <link label="" src="53" targ="564" sign="+" id="2397" targPad="-22" />
      <link label="" src="53" targ="568" sign="+" id="5278" targPad="-15" />
      <link label="" src="53" targ="57" sign="+" id="3538" targPad="-14" />
      <link label="" src="53" targ="585" sign="+" id="586" targPad="-13" />
      <link label="" src="53" targ="59" sign="+" id="1137" targPad="-14" />
      <link label="" src="53" targ="591" sign="-" id="916" targPad="-14" />
      <link label="" src="53" targ="597" sign="+" id="2357" targPad="-11" />
      <link label="" src="53" targ="6" sign="+" id="621" targPad="-6" />
      <link label="" src="53" targ="60" sign="+" id="4063" targPad="-15" />
      <link label="" src="53" targ="622" sign="+" id="1403" targPad="-15" />
      <link label="" src="53" targ="635" sign="+" id="3829" targPad="-10" />
      <link label="" src="53" targ="644" sign="-" id="2725" targPad="-18" />
      <link label="" src="53" targ="65" sign="-" id="3978" targPad="-24" />
      <link label="" src="53" targ="68" sign="+" id="3973" targPad="-16" />
      <link label="" src="53" targ="693" sign="+" id="1269" targPad="-16" />
      <link label="" src="53" targ="695" sign="-" id="2602" targPad="-31" />
      <link label="" src="53" targ="695" sign="+" id="2603" targPad="-30" />
      <link label="" src="53" targ="7" sign="+" id="3083" targPad="-17" />
      <link label="" src="53" targ="71" sign="+" id="712" targPad="-20" />
      <link label="" src="53" targ="72" sign="+" id="4397" targPad="-16" />
      <link label="" src="53" targ="77" sign="+" id="3266" targPad="-12" />
      <link label="" src="53" targ="78" sign="+" id="4110" targPad="-24" />
      <link label="" src="53" targ="81" sign="+" id="401" targPad="-21" />
      <link label="" src="53" targ="815" sign="+" id="816" targPad="-18" />
      <link label="" src="53" targ="83" sign="+" id="3851" targPad="-15" />
      <link label="" src="53" targ="85" sign="+" id="399" targPad="-22" />
      <link label="" src="53" targ="87" sign="+" id="3854" targPad="-15" />
      <link label="" src="53" targ="9" sign="+" id="2324" targPad="-26" />
      <link label="" src="53" targ="90" sign="+" id="2278" targPad="-20" />
      <link label="" src="53" targ="94" sign="-" id="2968" targPad="-29" />
      <link label="" src="53" targ="98" sign="+" id="3320" targPad="-20" />
      <link label="" src="54" targ="124" sign="+" id="4104" targPad="0" />
      <link label="" src="54" targ="174" sign="+" id="491" targPad="-1" />
      <link label="" src="54" targ="199" sign="+" id="4920" targPad="-1" />
      <link label="" src="54" targ="273" sign="+" id="2352" targPad="0" />
      <link label="" src="54" targ="33" sign="+" id="3795" targPad="-1" />
      <link label="" src="54" targ="352" sign="+" id="466" targPad="5" />
      <link label="" src="54" targ="456" sign="+" id="4213" targPad="4" />
      <link label="" src="54" targ="54" sign="+" id="1364" targPad="5" />
      <link label="" src="56" targ="1047" sign="+" id="3156" targPad="-12" />
      <link label="" src="56" targ="1276" sign="+" id="3695" targPad="-15" />
      <link label="" src="56" targ="128" sign="-" id="1203" targPad="-14" />
      <link label="" src="56" targ="130" sign="-" id="131" targPad="-14" />
      <link label="" src="56" targ="134" sign="-" id="4511" targPad="-33" />
      <link label="" src="56" targ="134" sign="+" id="4512" targPad="-32" />
      <link label="" src="56" targ="202" sign="+" id="551" targPad="-15" />
      <link label="" src="56" targ="222" sign="-" id="4280" targPad="-23" />
      <link label="" src="56" targ="243" sign="+" id="4996" targPad="-19" />
      <link label="" src="56" targ="275" sign="+" id="1468" targPad="-23" />
      <link label="" src="56" targ="3" sign="+" id="1562" targPad="-19" />
      <link label="" src="56" targ="326" sign="+" id="3059" targPad="-18" />
      <link label="" src="56" targ="425" sign="+" id="5301" targPad="-17" />
      <link label="" src="56" targ="463" sign="-" id="5485" targPad="-33" />
      <link label="" src="56" targ="51" sign="+" id="295" targPad="-17" />
      <link label="" src="56" targ="564" sign="+" id="4808" targPad="-17" />
      <link label="" src="56" targ="57" sign="+" id="58" targPad="-10" />
      <link label="" src="56" targ="597" sign="+" id="4774" targPad="-8" />
      <link label="" src="56" targ="68" sign="+" id="759" targPad="-13" />
      <link label="" src="56" targ="90" sign="+" id="4438" targPad="-17" />
      <link label="" src="575" targ="124" sign="+" id="4779" targPad="1" />
      <link label="" src="575" targ="138" sign="+" id="2459" targPad="2" />
      <link label="" src="575" targ="174" sign="+" id="1274" targPad="0" />
      <link label="" src="575" targ="199" sign="+" id="5788" targPad="0" />
      <link label="" src="575" targ="212" sign="+" id="5215" targPad="4" />
      <link label="" src="575" targ="273" sign="+" id="1664" targPad="1" />
      <link label="" src="575" targ="33" sign="+" id="3140" targPad="0" />
      <link label="" src="575" targ="463" sign="+" id="1954" targPad="2" />
      <link label="" src="575" targ="54" sign="+" id="576" targPad="2" />
      <link label="" src="575" targ="606" sign="+" id="4620" targPad="3" />
      <link label="" src="575" targ="94" sign="+" id="3179" targPad="2" />
      <link label="" src="59" targ="1" sign="+" id="3760" targPad="-18" />
      <link label="" src="59" targ="10" sign="-" id="2057" targPad="-12" />
      <link label="" src="59" targ="103" sign="+" id="4355" targPad="-15" />
      <link label="" src="59" targ="1047" sign="+" id="3788" targPad="-11" />
      <link label="" src="59" targ="107" sign="+" id="5704" targPad="-15" />
      <link label="" src="59" targ="1152" sign="-" id="2318" targPad="-11" />
      <link label="" src="59" targ="118" sign="+" id="5676" targPad="-19" />
      <link label="" src="59" targ="12" sign="+" id="4124" targPad="-16" />
      <link label="" src="59" targ="123" sign="-" id="5335" targPad="-21" />
      <link label="" src="59" targ="124" sign="-" id="3637" targPad="-33" />
      <link label="" src="59" targ="1276" sign="+" id="4241" targPad="-14" />
      <link label="" src="59" targ="128" sign="-" id="4676" targPad="-13" />
      <link label="" src="59" targ="130" sign="-" id="973" targPad="-13" />
      <link label="" src="59" targ="132" sign="-" id="1068" targPad="-6" />
      <link label="" src="59" targ="134" sign="-" id="4974" targPad="-31" />
      <link label="" src="59" targ="1371" sign="+" id="4245" targPad="-3" />
      <link label="" src="59" targ="138" sign="-" id="4969" targPad="-27" />
      <link label="" src="59" targ="14" sign="+" id="3227" targPad="-17" />
      <link label="" src="59" targ="142" sign="-" id="1186" targPad="-9" />
      <link label="" src="59" targ="146" sign="+" id="1030" targPad="-12" />
      <link label="" src="59" targ="148" sign="+" id="5044" targPad="-17" />
      <link label="" src="59" targ="15" sign="+" id="1510" targPad="-6" />
      <link label="" src="59" targ="150" sign="+" id="4959" targPad="-11" />
      <link label="" src="59" targ="152" sign="+" id="1001" targPad="-12" />
      <link label="" src="59" targ="156" sign="-" id="2565" targPad="-17" />
      <link label="" src="59" targ="161" sign="+" id="3638" targPad="-13" />
      <link label="" src="59" targ="163" sign="-" id="3640" targPad="-12" />
      <link label="" src="59" targ="17" sign="+" id="1023" targPad="-17" />
      <link label="" src="59" targ="172" sign="-" id="2870" targPad="-11" />
      <link label="" src="59" targ="174" sign="-" id="2871" targPad="-34" />
      <link label="" src="59" targ="177" sign="-" id="433" targPad="-13" />
      <link label="" src="59" targ="177" sign="+" id="434" targPad="-12" />
      <link label="" src="59" targ="18" sign="-" id="3805" targPad="-15" />
      <link label="" src="59" targ="180" sign="+" id="803" targPad="-13" />
      <link label="" src="59" targ="184" sign="-" id="963" targPad="-11" />
      <link label="" src="59" targ="188" sign="+" id="5022" targPad="-20" />
      <link label="" src="59" targ="189" sign="+" id="5373" targPad="-19" />
      <link label="" src="59" targ="199" sign="-" id="314" targPad="-33" />
      <link label="" src="59" targ="20" sign="+" id="5115" targPad="-14" />
      <link label="" src="59" targ="202" sign="+" id="1359" targPad="-14" />
      <link label="" src="59" targ="206" sign="+" id="4818" targPad="-15" />
      <link label="" src="59" targ="212" sign="-" id="1237" targPad="-18" />
      <link label="" src="59" targ="217" sign="+" id="4237" targPad="-13" />
      <link label="" src="59" targ="218" sign="-" id="711" targPad="-14" />
      <link label="" src="59" targ="222" sign="-" id="3755" targPad="-22" />
      <link label="" src="59" targ="224" sign="+" id="2723" targPad="-16" />
      <link label="" src="59" targ="230" sign="+" id="1387" targPad="-16" />
      <link label="" src="59" targ="238" sign="-" id="605" targPad="-18" />
      <link label="" src="59" targ="24" sign="+" id="1103" targPad="-11" />
      <link label="" src="59" targ="243" sign="+" id="4342" targPad="-18" />
      <link label="" src="59" targ="247" sign="-" id="2343" targPad="-23" />
      <link label="" src="59" targ="250" sign="-" id="3653" targPad="-19" />
      <link label="" src="59" targ="254" sign="+" id="1695" targPad="-17" />
      <link label="" src="59" targ="256" sign="-" id="2523" targPad="-11" />
      <link label="" src="59" targ="26" sign="+" id="2338" targPad="-15" />
      <link label="" src="59" targ="269" sign="+" id="3652" targPad="-13" />
      <link label="" src="59" targ="271" sign="+" id="3651" targPad="-14" />
      <link label="" src="59" targ="273" sign="+" id="3249" targPad="-48" />
      <link label="" src="59" targ="275" sign="+" id="2176" targPad="-22" />
      <link label="" src="59" targ="286" sign="+" id="3424" targPad="-15" />
      <link label="" src="59" targ="3" sign="+" id="1107" targPad="-18" />
      <link label="" src="59" targ="30" sign="+" id="4122" targPad="-15" />
      <link label="" src="59" targ="32" sign="+" id="2094" targPad="-17" />
      <link label="" src="59" targ="321" sign="+" id="1209" targPad="-9" />
      <link label="" src="59" targ="323" sign="+" id="1208" targPad="-12" />
      <link label="" src="59" targ="326" sign="+" id="2311" targPad="-17" />
      <link label="" src="59" targ="33" sign="-" id="4594" targPad="-28" />
      <link label="" src="59" targ="330" sign="+" id="1559" targPad="-16" />
      <link label="" src="59" targ="332" sign="+" id="1560" targPad="-4" />
      <link label="" src="59" targ="334" sign="-" id="984" targPad="-18" />
      <link label="" src="59" targ="336" sign="+" id="5234" targPad="-15" />
      <link label="" src="59" targ="342" sign="+" id="5261" targPad="-11" />
      <link label="" src="59" targ="347" sign="+" id="5585" targPad="-16" />
      <link label="" src="59" targ="35" sign="-" id="808" targPad="-36" />
      <link label="" src="59" targ="35" sign="+" id="809" targPad="-35" />
      <link label="" src="59" targ="352" sign="-" id="1074" targPad="-18" />
      <link label="" src="59" targ="363" sign="+" id="1290" targPad="-5" />
      <link label="" src="59" targ="365" sign="-" id="3439" targPad="-13" />
      <link label="" src="59" targ="382" sign="+" id="2550" targPad="-15" />
      <link label="" src="59" targ="4" sign="+" id="5020" targPad="-14" />
      <link label="" src="59" targ="409" sign="-" id="3491" targPad="-13" />
      <link label="" src="59" targ="41" sign="+" id="3264" targPad="-14" />
      <link label="" src="59" targ="42" sign="+" id="5760" targPad="2" />
      <link label="" src="59" targ="425" sign="+" id="5583" targPad="-16" />
      <link label="" src="59" targ="441" sign="+" id="3579" targPad="-13" />
      <link label="" src="59" targ="456" sign="-" id="3466" targPad="-21" />
      <link label="" src="59" targ="46" sign="+" id="5386" targPad="-14" />
      <link label="" src="59" targ="461" sign="-" id="3238" targPad="-26" />
      <link label="" src="59" targ="463" sign="-" id="3527" targPad="-32" />
      <link label="" src="59" targ="473" sign="-" id="3733" targPad="-18" />
      <link label="" src="59" targ="49" sign="+" id="2141" targPad="-16" />
      <link label="" src="59" targ="51" sign="+" id="981" targPad="-16" />
      <link label="" src="59" targ="514" sign="+" id="3564" targPad="-15" />
      <link label="" src="59" targ="53" sign="+" id="1138" targPad="-16" />
      <link label="" src="59" targ="535" sign="+" id="5748" targPad="-17" />
      <link label="" src="59" targ="54" sign="-" id="2221" targPad="-22" />
      <link label="" src="59" targ="548" sign="+" id="4460" targPad="-6" />
      <link label="" src="59" targ="552" sign="-" id="4627" targPad="-14" />
      <link label="" src="59" targ="552" sign="+" id="4628" targPad="-13" />
      <link label="" src="59" targ="56" sign="+" id="3757" targPad="-11" />
      <link label="" src="59" targ="564" sign="+" id="4363" targPad="-16" />
      <link label="" src="59" targ="568" sign="+" id="3641" targPad="-11" />
      <link label="" src="59" targ="57" sign="+" id="1309" targPad="-9" />
      <link label="" src="59" targ="585" sign="+" id="4065" targPad="-10" />
      <link label="" src="59" targ="59" sign="+" id="3034" targPad="5" />
      <link label="" src="59" targ="591" sign="-" id="2873" targPad="-11" />
      <link label="" src="59" targ="597" sign="+" id="5526" targPad="-7" />
      <link label="" src="59" targ="6" sign="+" id="3945" targPad="-4" />
      <link label="" src="59" targ="60" sign="+" id="61" targPad="-11" />
      <link label="" src="59" targ="606" sign="-" id="607" targPad="-22" />
      <link label="" src="59" targ="622" sign="+" id="1889" targPad="-11" />
      <link label="" src="59" targ="644" sign="-" id="4514" targPad="-15" />
      <link label="" src="59" targ="65" sign="+" id="5782" targPad="-22" />
      <link label="" src="59" targ="68" sign="+" id="5784" targPad="-12" />
      <link label="" src="59" targ="695" sign="-" id="4452" targPad="-23" />
      <link label="" src="59" targ="7" sign="+" id="1159" targPad="-14" />
      <link label="" src="59" targ="71" sign="+" id="2593" targPad="-16" />
      <link label="" src="59" targ="72" sign="+" id="785" targPad="-12" />
      <link label="" src="59" targ="74" sign="+" id="3918" targPad="-11" />
      <link label="" src="59" targ="78" sign="+" id="5207" targPad="-20" />
      <link label="" src="59" targ="794" sign="+" id="1973" targPad="-3" />
      <link label="" src="59" targ="81" sign="+" id="2272" targPad="-17" />
      <link label="" src="59" targ="815" sign="+" id="4055" targPad="-14" />
      <link label="" src="59" targ="83" sign="+" id="5661" targPad="-11" />
      <link label="" src="59" targ="85" sign="+" id="2270" targPad="-18" />
      <link label="" src="59" targ="87" sign="+" id="5664" targPad="-11" />
      <link label="" src="59" targ="9" sign="+" id="4126" targPad="-21" />
      <link label="" src="59" targ="90" sign="+" id="5154" targPad="-16" />
      <link label="" src="59" targ="909" sign="+" id="5667" targPad="-2" />
      <link label="" src="59" targ="918" sign="-" id="3956" targPad="-9" />
      <link label="" src="59" targ="929" sign="+" id="1767" targPad="-5" />
      <link label="" src="59" targ="94" sign="-" id="4655" targPad="-25" />
      <link label="" src="59" targ="98" sign="+" id="5702" targPad="-16" />
      <link label="" src="591" targ="174" sign="+" id="2703" targPad="1" />
      <link label="" src="591" targ="247" sign="+" id="592" targPad="2" />
      <link label="" src="591" targ="273" sign="+" id="3028" targPad="2" />
      <link label="" src="591" targ="334" sign="+" id="3647" targPad="5" />
      <link label="" src="6" targ="1" sign="+" id="2939" targPad="-17" />
      <link label="" src="6" targ="10" sign="-" id="4651" targPad="-11" />
      <link label="" src="6" targ="103" sign="+" id="5268" targPad="-14" />
      <link label="" src="6" targ="1047" sign="+" id="4598" targPad="-10" />
      <link label="" src="6" targ="107" sign="+" id="4898" targPad="-14" />
      <link label="" src="6" targ="1152" sign="-" id="1805" targPad="-10" />
      <link label="" src="6" targ="118" sign="+" id="970" targPad="-18" />
      <link label="" src="6" targ="1190" sign="-" id="1257" targPad="-10" />
      <link label="" src="6" targ="12" sign="+" id="3606" targPad="-15" />
      <link label="" src="6" targ="123" sign="-" id="4778" targPad="-20" />
      <link label="" src="6" targ="124" sign="-" id="3203" targPad="-32" />
      <link label="" src="6" targ="1276" sign="+" id="5145" targPad="-13" />
      <link label="" src="6" targ="128" sign="-" id="4173" targPad="-12" />
      <link label="" src="6" targ="130" sign="-" id="1914" targPad="-12" />
      <link label="" src="6" targ="132" sign="-" id="1961" targPad="-5" />
      <link label="" src="6" targ="134" sign="-" id="5550" targPad="-30" />
      <link label="" src="6" targ="134" sign="+" id="5552" targPad="-29" />
      <link label="" src="6" targ="138" sign="-" id="5554" targPad="-26" />
      <link label="" src="6" targ="14" sign="+" id="4054" targPad="-16" />
      <link label="" src="6" targ="142" sign="-" id="143" targPad="-8" />
      <link label="" src="6" targ="146" sign="+" id="488" targPad="-11" />
      <link label="" src="6" targ="148" sign="+" id="1772" targPad="-16" />
      <link label="" src="6" targ="15" sign="+" id="2468" targPad="-5" />
      <link label="" src="6" targ="150" sign="+" id="5456" targPad="-10" />
      <link label="" src="6" targ="154" sign="+" id="5272" targPad="-10" />
      <link label="" src="6" targ="156" sign="-" id="496" targPad="-16" />
      <link label="" src="6" targ="163" sign="-" id="3248" targPad="-11" />
      <link label="" src="6" targ="167" sign="-" id="1845" targPad="-8" />
      <link label="" src="6" targ="17" sign="+" id="1876" targPad="-16" />
      <link label="" src="6" targ="172" sign="-" id="892" targPad="-10" />
      <link label="" src="6" targ="174" sign="-" id="893" targPad="-33" />
      <link label="" src="6" targ="18" sign="-" id="3294" targPad="-14" />
      <link label="" src="6" targ="180" sign="+" id="181" targPad="-12" />
      <link label="" src="6" targ="188" sign="+" id="1807" targPad="-19" />
      <link label="" src="6" targ="189" sign="+" id="3463" targPad="-18" />
      <link label="" src="6" targ="199" sign="-" id="2706" targPad="-32" />
      <link label="" src="6" targ="20" sign="+" id="3331" targPad="-13" />
      <link label="" src="6" targ="202" sign="+" id="4497" targPad="-13" />
      <link label="" src="6" targ="206" sign="+" id="1785" targPad="-14" />
      <link label="" src="6" targ="21" sign="-" id="1878" targPad="-13" />
      <link label="" src="6" targ="210" sign="-" id="3986" targPad="-5" />
      <link label="" src="6" targ="217" sign="+" id="5139" targPad="-12" />
      <link label="" src="6" targ="218" sign="-" id="3012" targPad="-13" />
      <link label="" src="6" targ="222" sign="-" id="3162" targPad="-21" />
      <link label="" src="6" targ="224" sign="+" id="2587" targPad="-15" />
      <link label="" src="6" targ="23" sign="+" id="1819" targPad="-13" />
      <link label="" src="6" targ="230" sign="+" id="4521" targPad="-15" />
      <link label="" src="6" targ="238" sign="-" id="1606" targPad="-17" />
      <link label="" src="6" targ="24" sign="+" id="445" targPad="-10" />
      <link label="" src="6" targ="243" sign="+" id="5227" targPad="-17" />
      <link label="" src="6" targ="247" sign="-" id="1833" targPad="-22" />
      <link label="" src="6" targ="250" sign="-" id="5541" targPad="-18" />
      <link label="" src="6" targ="254" sign="+" id="728" targPad="-16" />
      <link label="" src="6" targ="256" sign="-" id="503" targPad="-10" />
      <link label="" src="6" targ="26" sign="+" id="1825" targPad="-14" />
      <link label="" src="6" targ="264" sign="-" id="1715" targPad="-7" />
      <link label="" src="6" targ="269" sign="+" id="3146" targPad="-12" />
      <link label="" src="6" targ="271" sign="+" id="3145" targPad="-13" />
      <link label="" src="6" targ="273" sign="+" id="4010" targPad="-47" />
      <link label="" src="6" targ="275" sign="+" id="4368" targPad="-21" />
      <link label="" src="6" targ="278" sign="-" id="3728" targPad="-20" />
      <link label="" src="6" targ="28" sign="+" id="1824" targPad="-14" />
      <link label="" src="6" targ="286" sign="+" id="4198" targPad="-14" />
      <link label="" src="6" targ="287" sign="-" id="964" targPad="-6" />
      <link label="" src="6" targ="3" sign="+" id="1963" targPad="-17" />
      <link label="" src="6" targ="30" sign="+" id="3602" targPad="-14" />
      <link label="" src="6" targ="32" sign="+" id="3821" targPad="-16" />
      <link label="" src="6" targ="321" sign="+" id="643" targPad="-8" />
      <link label="" src="6" targ="326" sign="+" id="1849" targPad="-16" />
      <link label="" src="6" targ="33" sign="-" id="5549" targPad="-27" />
      <link label="" src="6" targ="330" sign="+" id="2081" targPad="-15" />
      <link label="" src="6" targ="334" sign="-" id="1922" targPad="-17" />
      <link label="" src="6" targ="336" sign="+" id="4729" targPad="-14" />
      <link label="" src="6" targ="342" sign="+" id="4664" targPad="-10" />
      <link label="" src="6" targ="347" sign="+" id="3696" targPad="-15" />
      <link label="" src="6" targ="35" sign="-" id="36" targPad="-34" />
      <link label="" src="6" targ="35" sign="+" id="37" targPad="-33" />
      <link label="" src="6" targ="352" sign="-" id="3010" targPad="-17" />
      <link label="" src="6" targ="365" sign="-" id="2569" targPad="-12" />
      <link label="" src="6" targ="38" sign="+" id="4087" targPad="-4" />
      <link label="" src="6" targ="4" sign="+" id="5617" targPad="-13" />
      <link label="" src="6" targ="41" sign="+" id="4027" targPad="-13" />
      <link label="" src="6" targ="425" sign="+" id="3698" targPad="-15" />
      <link label="" src="6" targ="441" sign="+" id="4313" targPad="-12" />
      <link label="" src="6" targ="456" sign="-" id="2637" targPad="-20" />
      <link label="" src="6" targ="46" sign="+" id="1187" targPad="-13" />
      <link label="" src="6" targ="463" sign="-" id="3139" targPad="-31" />
      <link label="" src="6" targ="47" sign="+" id="4638" targPad="-11" />
      <link label="" src="6" targ="473" sign="-" id="4239" targPad="-17" />
      <link label="" src="6" targ="486" sign="+" id="2117" targPad="-5" />
      <link label="" src="6" targ="49" sign="+" id="3033" targPad="-15" />
      <link label="" src="6" targ="51" sign="+" id="1877" targPad="-15" />
      <link label="" src="6" targ="514" sign="+" id="4297" targPad="-14" />
      <link label="" src="6" targ="53" sign="+" id="620" targPad="-15" />
      <link label="" src="6" targ="535" sign="+" id="3910" targPad="-16" />
      <link label="" src="6" targ="548" sign="+" id="5004" targPad="-5" />
      <link label="" src="6" targ="552" sign="-" id="5458" targPad="-12" />
      <link label="" src="6" targ="552" sign="+" id="5459" targPad="-11" />
      <link label="" src="6" targ="564" sign="+" id="5163" targPad="-15" />
      <link label="" src="6" targ="568" sign="+" id="2467" targPad="-10" />
      <link label="" src="6" targ="57" sign="+" id="2116" targPad="-8" />
      <link label="" src="6" targ="575" sign="-" id="2406" targPad="1" />
      <link label="" src="6" targ="585" sign="+" id="4843" targPad="-9" />
      <link label="" src="6" targ="59" sign="+" id="3946" targPad="-11" />
      <link label="" src="6" targ="591" sign="-" id="887" targPad="-10" />
      <link label="" src="6" targ="597" sign="+" id="3688" targPad="-6" />
      <link label="" src="6" targ="6" sign="+" id="4064" targPad="5" />
      <link label="" src="6" targ="60" sign="+" id="1184" targPad="-10" />
      <link label="" src="6" targ="622" sign="+" id="1317" targPad="-10" />
      <link label="" src="6" targ="644" sign="-" id="5392" targPad="-14" />
      <link label="" src="6" targ="65" sign="+" id="1042" targPad="-21" />
      <link label="" src="6" targ="68" sign="+" id="1057" targPad="-11" />
      <link label="" src="6" targ="693" sign="+" id="4090" targPad="-13" />
      <link label="" src="6" targ="695" sign="-" id="5327" targPad="-22" />
      <link label="" src="6" targ="695" sign="+" id="5328" targPad="-21" />
      <link label="" src="6" targ="7" sign="+" id="8" targPad="-13" />
      <link label="" src="6" targ="71" sign="+" id="2054" targPad="-15" />
      <link label="" src="6" targ="72" sign="+" id="80" targPad="-11" />
      <link label="" src="6" targ="74" sign="+" id="3384" targPad="-10" />
      <link label="" src="6" targ="78" sign="+" id="4367" targPad="-19" />
      <link label="" src="6" targ="81" sign="+" id="1855" targPad="-16" />
      <link label="" src="6" targ="815" sign="+" id="3924" targPad="-13" />
      <link label="" src="6" targ="85" sign="+" id="1853" targPad="-17" />
      <link label="" src="6" targ="87" sign="+" id="1056" targPad="-10" />
      <link label="" src="6" targ="9" sign="+" id="3678" targPad="-20" />
      <link label="" src="6" targ="90" sign="+" id="789" targPad="-15" />
      <link label="" src="6" targ="909" sign="+" id="950" targPad="-1" />
      <link label="" src="6" targ="94" sign="-" id="5615" targPad="-24" />
      <link label="" src="6" targ="98" sign="+" id="4895" targPad="-15" />
      <link label="" src="62" targ="0" sign="+" id="5170" targPad="-5" />
      <link label="" src="62" targ="1047" sign="+" id="1857" targPad="-22" />
      <link label="" src="62" targ="107" sign="+" id="2300" targPad="-29" />
      <link label="" src="62" targ="118" sign="+" id="2265" targPad="-34" />
      <link label="" src="62" targ="124" sign="-" id="5681" targPad="-48" />
      <link label="" src="62" targ="128" sign="-" id="1307" targPad="-24" />
      <link label="" src="62" targ="134" sign="-" id="2938" targPad="-52" />
      <link label="" src="62" targ="138" sign="-" id="2936" targPad="-39" />
      <link label="" src="62" targ="14" sign="+" id="1148" targPad="-32" />
      <link label="" src="62" targ="142" sign="-" id="3303" targPad="-18" />
      <link label="" src="62" targ="146" sign="+" id="3247" targPad="-17" />
      <link label="" src="62" targ="148" sign="+" id="1614" targPad="-31" />
      <link label="" src="62" targ="150" sign="+" id="2908" targPad="-21" />
      <link label="" src="62" targ="154" sign="+" id="2299" targPad="-18" />
      <link label="" src="62" targ="161" sign="+" id="5683" targPad="-24" />
      <link label="" src="62" targ="163" sign="-" id="5677" targPad="-22" />
      <link label="" src="62" targ="174" sign="-" id="3612" targPad="-48" />
      <link label="" src="62" targ="18" sign="-" id="63" targPad="-28" />
      <link label="" src="62" targ="188" sign="+" id="1558" targPad="-35" />
      <link label="" src="62" targ="189" sign="+" id="329" targPad="-33" />
      <link label="" src="62" targ="202" sign="+" id="2106" targPad="-26" />
      <link label="" src="62" targ="212" sign="-" id="3423" targPad="-31" />
      <link label="" src="62" targ="217" sign="+" id="2383" targPad="-23" />
      <link label="" src="62" targ="243" sign="+" id="898" targPad="-34" />
      <link label="" src="62" targ="250" sign="-" id="3023" targPad="-33" />
      <link label="" src="62" targ="254" sign="+" id="5112" targPad="-32" />
      <link label="" src="62" targ="264" sign="-" id="5688" targPad="-16" />
      <link label="" src="62" targ="269" sign="+" id="3022" targPad="-24" />
      <link label="" src="62" targ="275" sign="+" id="1571" targPad="-38" />
      <link label="" src="62" targ="3" sign="+" id="4503" targPad="-32" />
      <link label="" src="62" targ="32" sign="+" id="1450" targPad="-28" />
      <link label="" src="62" targ="326" sign="+" id="4450" targPad="-31" />
      <link label="" src="62" targ="33" sign="-" id="2687" targPad="-43" />
      <link label="" src="62" targ="330" sign="+" id="4952" targPad="-29" />
      <link label="" src="62" targ="336" sign="+" id="1919" targPad="-26" />
      <link label="" src="62" targ="342" sign="+" id="1773" targPad="-21" />
      <link label="" src="62" targ="35" sign="-" id="4268" targPad="-54" />
      <link label="" src="62" targ="352" sign="-" id="3198" targPad="-27" />
      <link label="" src="62" targ="382" sign="+" id="3185" targPad="-28" />
      <link label="" src="62" targ="4" sign="+" id="3027" targPad="-24" />
      <link label="" src="62" targ="41" sign="+" id="1098" targPad="-21" />
      <link label="" src="62" targ="441" sign="+" id="1469" targPad="-24" />
      <link label="" src="62" targ="456" sign="-" id="5487" targPad="-32" />
      <link label="" src="62" targ="46" sign="+" id="3436" targPad="-22" />
      <link label="" src="62" targ="461" sign="-" id="1063" targPad="-41" />
      <link label="" src="62" targ="49" sign="+" id="5614" targPad="-28" />
      <link label="" src="62" targ="51" sign="+" id="4394" targPad="-28" />
      <link label="" src="62" targ="514" sign="+" id="1405" targPad="-25" />
      <link label="" src="62" targ="535" sign="+" id="836" targPad="-29" />
      <link label="" src="62" targ="56" sign="+" id="1700" targPad="-19" />
      <link label="" src="62" targ="564" sign="+" id="882" targPad="-31" />
      <link label="" src="62" targ="568" sign="+" id="5656" targPad="-21" />
      <link label="" src="62" targ="591" sign="-" id="3616" targPad="-19" />
      <link label="" src="62" targ="644" sign="-" id="2493" targPad="-24" />
      <link label="" src="62" targ="65" sign="+" id="2280" targPad="-32" />
      <link label="" src="62" targ="68" sign="+" id="2284" targPad="-23" />
      <link label="" src="62" targ="71" sign="+" id="4710" targPad="-27" />
      <link label="" src="62" targ="72" sign="+" id="4215" targPad="-23" />
      <link label="" src="62" targ="74" sign="+" id="298" targPad="-19" />
      <link label="" src="62" targ="81" sign="+" id="5723" targPad="-28" />
      <link label="" src="62" targ="87" sign="+" id="2283" targPad="-22" />
      <link label="" src="62" targ="98" sign="+" id="2297" targPad="-27" />
      <link label="" src="65" targ="1" sign="+" id="790" targPad="-31" />
      <link label="" src="65" targ="10" sign="-" id="4839" targPad="-21" />
      <link label="" src="65" targ="103" sign="+" id="1669" targPad="-25" />
      <link label="" src="65" targ="1047" sign="+" id="1048" targPad="-21" />
      <link label="" src="65" targ="107" sign="+" id="2930" targPad="-28" />
      <link label="" src="65" targ="1152" sign="-" id="5006" targPad="-17" />
      <link label="" src="65" targ="118" sign="+" id="2806" targPad="-33" />
      <link label="" src="65" targ="1190" sign="-" id="4571" targPad="-23" />
      <link label="" src="65" targ="12" sign="+" id="1250" targPad="-30" />
      <link label="" src="65" targ="123" sign="-" id="2495" targPad="-32" />
      <link label="" src="65" targ="124" sign="-" id="908" targPad="-47" />
      <link label="" src="65" targ="1276" sign="+" id="1673" targPad="-24" />
      <link label="" src="65" targ="130" sign="-" id="3837" targPad="-23" />
      <link label="" src="65" targ="1371" sign="+" id="1701" targPad="-10" />
      <link label="" src="65" targ="138" sign="-" id="1040" targPad="-38" />
      <link label="" src="65" targ="14" sign="+" id="292" targPad="-31" />
      <link label="" src="65" targ="142" sign="-" id="4029" targPad="-17" />
      <link label="" src="65" targ="148" sign="+" id="2015" targPad="-30" />
      <link label="" src="65" targ="15" sign="+" id="4258" targPad="-13" />
      <link label="" src="65" targ="150" sign="+" id="2259" targPad="-20" />
      <link label="" src="65" targ="154" sign="+" id="1667" targPad="-17" />
      <link label="" src="65" targ="156" sign="-" id="5235" targPad="-30" />
      <link label="" src="65" targ="161" sign="+" id="889" targPad="-23" />
      <link label="" src="65" targ="163" sign="-" id="881" targPad="-21" />
      <link label="" src="65" targ="169" sign="-" id="2083" targPad="-11" />
      <link label="" src="65" targ="17" sign="+" id="3846" targPad="-26" />
      <link label="" src="65" targ="172" sign="-" id="5586" targPad="-20" />
      <link label="" src="65" targ="174" sign="-" id="5588" targPad="-47" />
      <link label="" src="65" targ="18" sign="-" id="896" targPad="-27" />
      <link label="" src="65" targ="184" sign="-" id="3832" targPad="-21" />
      <link label="" src="65" targ="188" sign="+" id="2382" targPad="-34" />
      <link label="" src="65" targ="189" sign="+" id="2669" targPad="-32" />
      <link label="" src="65" targ="199" sign="-" id="3209" targPad="-46" />
      <link label="" src="65" targ="202" sign="+" id="4100" targPad="-25" />
      <link label="" src="65" targ="206" sign="+" id="2040" targPad="-25" />
      <link label="" src="65" targ="21" sign="-" id="2377" targPad="-18" />
      <link label="" src="65" targ="212" sign="-" id="4041" targPad="-30" />
      <link label="" src="65" targ="217" sign="+" id="1584" targPad="-22" />
      <link label="" src="65" targ="218" sign="-" id="3271" targPad="-25" />
      <link label="" src="65" targ="222" sign="-" id="753" targPad="-37" />
      <link label="" src="65" targ="224" sign="+" id="5409" targPad="-27" />
      <link label="" src="65" targ="230" sign="+" id="4726" targPad="-26" />
      <link label="" src="65" targ="24" sign="+" id="3789" targPad="-18" />
      <link label="" src="65" targ="243" sign="+" id="1600" targPad="-33" />
      <link label="" src="65" targ="247" sign="-" id="4923" targPad="-35" />
      <link label="" src="65" targ="250" sign="-" id="745" targPad="-32" />
      <link label="" src="65" targ="254" sign="+" id="4301" targPad="-31" />
      <link label="" src="65" targ="256" sign="-" id="5216" targPad="-18" />
      <link label="" src="65" targ="26" sign="+" id="4917" targPad="-27" />
      <link label="" src="65" targ="264" sign="-" id="4852" targPad="-15" />
      <link label="" src="65" targ="269" sign="+" id="810" targPad="-23" />
      <link label="" src="65" targ="271" sign="+" id="807" targPad="-25" />
      <link label="" src="65" targ="275" sign="+" id="4904" targPad="-37" />
      <link label="" src="65" targ="278" sign="-" id="2913" targPad="-31" />
      <link label="" src="65" targ="287" sign="-" id="2811" targPad="-12" />
      <link label="" src="65" targ="3" sign="+" id="2199" targPad="-31" />
      <link label="" src="65" targ="30" sign="+" id="1242" targPad="-25" />
      <link label="" src="65" targ="303" sign="+" id="4601" targPad="-15" />
      <link label="" src="65" targ="32" sign="+" id="4813" targPad="-27" />
      <link label="" src="65" targ="321" sign="+" id="3928" targPad="-18" />
      <link label="" src="65" targ="323" sign="+" id="3930" targPad="-22" />
      <link label="" src="65" targ="326" sign="+" id="5094" targPad="-30" />
      <link label="" src="65" targ="33" sign="-" id="1918" targPad="-42" />
      <link label="" src="65" targ="330" sign="+" id="3831" targPad="-28" />
      <link label="" src="65" targ="334" sign="-" id="3786" targPad="-30" />
      <link label="" src="65" targ="336" sign="+" id="2546" targPad="-25" />
      <link label="" src="65" targ="342" sign="+" id="2387" targPad="-20" />
      <link label="" src="65" targ="347" sign="+" id="348" targPad="-30" />
      <link label="" src="65" targ="35" sign="-" id="3533" targPad="-53" />
      <link label="" src="65" targ="352" sign="-" id="3927" targPad="-26" />
      <link label="" src="65" targ="365" sign="-" id="478" targPad="-24" />
      <link label="" src="65" targ="382" sign="+" id="3639" targPad="-27" />
      <link label="" src="65" targ="4" sign="+" id="2336" targPad="-23" />
      <link label="" src="65" targ="409" sign="-" id="545" targPad="-24" />
      <link label="" src="65" targ="41" sign="+" id="67" targPad="-20" />
      <link label="" src="65" targ="441" sign="+" id="554" targPad="-23" />
      <link label="" src="65" targ="46" sign="+" id="2642" targPad="-21" />
      <link label="" src="65" targ="49" sign="+" id="4806" targPad="-27" />
      <link label="" src="65" targ="51" sign="+" id="3853" targPad="-27" />
      <link label="" src="65" targ="514" sign="+" id="538" targPad="-24" />
      <link label="" src="65" targ="535" sign="+" id="2942" targPad="-28" />
      <link label="" src="65" targ="54" sign="-" id="4909" targPad="-33" />
      <link label="" src="65" targ="548" sign="+" id="1830" targPad="-13" />
      <link label="" src="65" targ="552" sign="-" id="1782" targPad="-25" />
      <link label="" src="65" targ="564" sign="+" id="1383" targPad="-30" />
      <link label="" src="65" targ="568" sign="+" id="646" targPad="-20" />
      <link label="" src="65" targ="57" sign="+" id="3775" targPad="-18" />
      <link label="" src="65" targ="591" sign="-" id="5587" targPad="-18" />
      <link label="" src="65" targ="60" sign="+" id="3138" targPad="-21" />
      <link label="" src="65" targ="622" sign="+" id="4692" targPad="-21" />
      <link label="" src="65" targ="65" sign="+" id="2921" targPad="5" />
      <link label="" src="65" targ="68" sign="+" id="2918" targPad="-22" />
      <link label="" src="65" targ="693" sign="+" id="804" targPad="-22" />
      <link label="" src="65" targ="695" sign="-" id="1618" targPad="-42" />
      <link label="" src="65" targ="7" sign="+" id="4012" targPad="-24" />
      <link label="" src="65" targ="71" sign="+" id="5346" targPad="-26" />
      <link label="" src="65" targ="72" sign="+" id="3528" targPad="-22" />
      <link label="" src="65" targ="74" sign="+" id="952" targPad="-18" />
      <link label="" src="65" targ="794" sign="+" id="4750" targPad="-8" />
      <link label="" src="65" targ="81" sign="+" id="4947" targPad="-27" />
      <link label="" src="65" targ="815" sign="+" id="1238" targPad="-24" />
      <link label="" src="65" targ="85" sign="+" id="4949" targPad="-31" />
      <link label="" src="65" targ="9" sign="+" id="1244" targPad="-35" />
      <link label="" src="65" targ="909" sign="+" id="2888" targPad="-9" />
      <link label="" src="65" targ="929" sign="+" id="4405" targPad="-12" />
      <link label="" src="65" targ="94" sign="-" id="1982" targPad="-35" />
      <link label="" src="65" targ="98" sign="+" id="2934" targPad="-26" />
      <link label="" src="68" targ="1" sign="+" id="801" targPad="-34" />
      <link label="" src="68" targ="10" sign="-" id="4836" targPad="-22" />
      <link label="" src="68" targ="103" sign="+" id="1677" targPad="-27" />
      <link label="" src="68" targ="1047" sign="+" id="1049" targPad="-24" />
      <link label="" src="68" targ="118" sign="+" id="2826" targPad="-37" />
      <link label="" src="68" targ="12" sign="+" id="1266" targPad="-33" />
      <link label="" src="68" targ="123" sign="-" id="2492" targPad="-34" />
      <link label="" src="68" targ="124" sign="-" id="912" targPad="-51" />
      <link label="" src="68" targ="130" sign="-" id="3838" targPad="-25" />
      <link label="" src="68" targ="132" sign="-" id="3909" targPad="-14" />
      <link label="" src="68" targ="138" sign="-" id="1055" targPad="-42" />
      <link label="" src="68" targ="14" sign="+" id="297" targPad="-35" />
      <link label="" src="68" targ="146" sign="+" id="3807" targPad="-18" />
      <link label="" src="68" targ="15" sign="+" id="4260" targPad="-15" />
      <link label="" src="68" targ="150" sign="+" id="2255" targPad="-22" />
      <link label="" src="68" targ="152" sign="+" id="3799" targPad="-20" />
      <link label="" src="68" targ="161" sign="+" id="911" targPad="-26" />
      <link label="" src="68" targ="167" sign="-" id="5509" targPad="-16" />
      <link label="" src="68" targ="17" sign="+" id="3849" targPad="-29" />
      <link label="" src="68" targ="174" sign="-" id="5584" targPad="-50" />
      <link label="" src="68" targ="18" sign="-" id="902" targPad="-31" />
      <link label="" src="68" targ="188" sign="+" id="2381" targPad="-38" />
      <link label="" src="68" targ="189" sign="+" id="2667" targPad="-36" />
      <link label="" src="68" targ="199" sign="-" id="3231" targPad="-49" />
      <link label="" src="68" targ="20" sign="+" id="2455" targPad="-23" />
      <link label="" src="68" targ="202" sign="+" id="4098" targPad="-29" />
      <link label="" src="68" targ="212" sign="-" id="4038" targPad="-33" />
      <link label="" src="68" targ="217" sign="+" id="1565" targPad="-26" />
      <link label="" src="68" targ="218" sign="-" id="3274" targPad="-28" />
      <link label="" src="68" targ="224" sign="+" id="5411" targPad="-30" />
      <link label="" src="68" targ="228" sign="-" id="4036" targPad="-10" />
      <link label="" src="68" targ="230" sign="+" id="4086" targPad="-29" />
      <link label="" src="68" targ="238" sign="-" id="3476" targPad="-29" />
      <link label="" src="68" targ="243" sign="+" id="1596" targPad="-36" />
      <link label="" src="68" targ="250" sign="-" id="739" targPad="-36" />
      <link label="" src="68" targ="254" sign="+" id="4328" targPad="-35" />
      <link label="" src="68" targ="256" sign="-" id="5214" targPad="-21" />
      <link label="" src="68" targ="26" sign="+" id="4913" targPad="-30" />
      <link label="" src="68" targ="264" sign="-" id="4849" targPad="-18" />
      <link label="" src="68" targ="269" sign="+" id="811" targPad="-27" />
      <link label="" src="68" targ="275" sign="+" id="4903" targPad="-41" />
      <link label="" src="68" targ="287" sign="-" id="2810" targPad="-13" />
      <link label="" src="68" targ="30" sign="+" id="1246" targPad="-28" />
      <link label="" src="68" targ="32" sign="+" id="4809" targPad="-31" />
      <link label="" src="68" targ="326" sign="+" id="5100" targPad="-33" />
      <link label="" src="68" targ="33" sign="-" id="1917" targPad="-46" />
      <link label="" src="68" targ="334" sign="-" id="3783" targPad="-32" />
      <link label="" src="68" targ="336" sign="+" id="2545" targPad="-28" />
      <link label="" src="68" targ="342" sign="+" id="2388" targPad="-24" />
      <link label="" src="68" targ="35" sign="-" id="3535" targPad="-58" />
      <link label="" src="68" targ="35" sign="+" id="3536" targPad="-57" />
      <link label="" src="68" targ="382" sign="+" id="3627" targPad="-30" />
      <link label="" src="68" targ="4" sign="+" id="2342" targPad="-26" />
      <link label="" src="68" targ="409" sign="-" id="546" targPad="-26" />
      <link label="" src="68" targ="41" sign="+" id="70" targPad="-23" />
      <link label="" src="68" targ="441" sign="+" id="567" targPad="-26" />
      <link label="" src="68" targ="46" sign="+" id="2640" targPad="-24" />
      <link label="" src="68" targ="463" sign="-" id="584" targPad="-45" />
      <link label="" src="68" targ="47" sign="+" id="4772" targPad="-22" />
      <link label="" src="68" targ="49" sign="+" id="4764" targPad="-29" />
      <link label="" src="68" targ="51" sign="+" id="3847" targPad="-31" />
      <link label="" src="68" targ="514" sign="+" id="537" targPad="-28" />
      <link label="" src="68" targ="53" sign="+" id="3974" targPad="-26" />
      <link label="" src="68" targ="54" sign="-" id="4905" targPad="-35" />
      <link label="" src="68" targ="548" sign="+" id="1803" targPad="-14" />
      <link label="" src="68" targ="564" sign="+" id="1385" targPad="-34" />
      <link label="" src="68" targ="568" sign="+" id="657" targPad="-23" />
      <link label="" src="68" targ="57" sign="+" id="3770" targPad="-19" />
      <link label="" src="68" targ="59" sign="+" id="5786" targPad="-18" />
      <link label="" src="68" targ="606" sign="-" id="3474" targPad="-30" />
      <link label="" src="68" targ="65" sign="+" id="2917" targPad="-34" />
      <link label="" src="68" targ="695" sign="-" id="1622" targPad="-44" />
      <link label="" src="68" targ="7" sign="+" id="4014" targPad="-26" />
      <link label="" src="68" targ="71" sign="+" id="5342" targPad="-30" />
      <link label="" src="68" targ="72" sign="+" id="3526" targPad="-25" />
      <link label="" src="68" targ="81" sign="+" id="4954" targPad="-31" />
      <link label="" src="68" targ="815" sign="+" id="1236" targPad="-26" />
      <link label="" src="68" targ="85" sign="+" id="4955" targPad="-33" />
      <link label="" src="68" targ="87" sign="+" id="2979" targPad="-25" />
      <link label="" src="68" targ="9" sign="+" id="1263" targPad="-37" />
      <link label="" src="68" targ="90" sign="+" id="2471" targPad="-27" />
      <link label="" src="68" targ="98" sign="+" id="2929" targPad="-30" />
      <link label="" src="695" targ="1190" sign="-" id="3150" targPad="-2" />
      <link label="" src="695" targ="134" sign="+" id="776" targPad="-13" />
      <link label="" src="695" targ="1369" sign="+" id="5679" targPad="2" />
      <link label="" src="695" targ="174" sign="-" id="4240" targPad="-22" />
      <link label="" src="695" targ="188" sign="+" id="791" targPad="-6" />
      <link label="" src="695" targ="35" sign="+" id="2253" targPad="-14" />
      <link label="" src="695" targ="51" sign="+" id="2399" targPad="-4" />
      <link label="" src="695" targ="53" sign="+" id="2604" targPad="-5" />
      <link label="" src="695" targ="568" sign="+" id="2207" targPad="-2" />
      <link label="" src="695" targ="85" sign="+" id="3724" targPad="-7" />
      <link label="" src="71" targ="0" sign="+" id="1229" targPad="-1" />
      <link label="" src="71" targ="1" sign="+" id="3926" targPad="-16" />
      <link label="" src="71" targ="103" sign="+" id="4020" targPad="-13" />
      <link label="" src="71" targ="1047" sign="+" id="1976" targPad="-9" />
      <link label="" src="71" targ="107" sign="+" id="4634" targPad="-13" />
      <link label="" src="71" targ="118" sign="+" id="5166" targPad="-17" />
      <link label="" src="71" targ="1190" sign="-" id="2621" targPad="-9" />
      <link label="" src="71" targ="12" sign="+" id="3746" targPad="-14" />
      <link label="" src="71" targ="123" sign="-" id="4775" targPad="-19" />
      <link label="" src="71" targ="124" sign="-" id="3376" targPad="-31" />
      <link label="" src="71" targ="1276" sign="+" id="3816" targPad="-12" />
      <link label="" src="71" targ="128" sign="-" id="5662" targPad="-11" />
      <link label="" src="71" targ="134" sign="-" id="4191" targPad="-28" />
      <link label="" src="71" targ="134" sign="+" id="4192" targPad="-27" />
      <link label="" src="71" targ="138" sign="-" id="4194" targPad="-25" />
      <link label="" src="71" targ="14" sign="+" id="2746" targPad="-15" />
      <link label="" src="71" targ="142" sign="-" id="1679" targPad="-7" />
      <link label="" src="71" targ="146" sign="+" id="615" targPad="-10" />
      <link label="" src="71" targ="148" sign="+" id="4534" targPad="-15" />
      <link label="" src="71" targ="150" sign="+" id="4042" targPad="-9" />
      <link label="" src="71" targ="154" sign="+" id="4022" targPad="-9" />
      <link label="" src="71" targ="156" sign="-" id="452" targPad="-15" />
      <link label="" src="71" targ="161" sign="+" id="3373" targPad="-12" />
      <link label="" src="71" targ="163" sign="-" id="3389" targPad="-10" />
      <link label="" src="71" targ="167" sign="-" id="1774" targPad="-7" />
      <link label="" src="71" targ="17" sign="+" id="4590" targPad="-15" />
      <link label="" src="71" targ="174" sign="-" id="2483" targPad="-32" />
      <link label="" src="71" targ="177" sign="+" id="1474" targPad="-11" />
      <link label="" src="71" targ="18" sign="-" id="3325" targPad="-13" />
      <link label="" src="71" targ="188" sign="+" id="4396" targPad="-18" />
      <link label="" src="71" targ="189" sign="+" id="3754" targPad="-17" />
      <link label="" src="71" targ="199" sign="-" id="1194" targPad="-31" />
      <link label="" src="71" targ="20" sign="+" id="3578" targPad="-12" />
      <link label="" src="71" targ="202" sign="+" id="2349" targPad="-12" />
      <link label="" src="71" targ="206" sign="+" id="4728" targPad="-13" />
      <link label="" src="71" targ="21" sign="-" id="4623" targPad="-12" />
      <link label="" src="71" targ="212" sign="-" id="818" targPad="-17" />
      <link label="" src="71" targ="217" sign="+" id="3887" targPad="-11" />
      <link label="" src="71" targ="218" sign="-" id="1556" targPad="-12" />
      <link label="" src="71" targ="224" sign="+" id="805" targPad="-14" />
      <link label="" src="71" targ="23" sign="+" id="1816" targPad="-12" />
      <link label="" src="71" targ="230" sign="+" id="2273" targPad="-14" />
      <link label="" src="71" targ="238" sign="-" id="5785" targPad="-16" />
      <link label="" src="71" targ="24" sign="+" id="595" targPad="-9" />
      <link label="" src="71" targ="243" sign="+" id="3872" targPad="-16" />
      <link label="" src="71" targ="247" sign="-" id="1826" targPad="-21" />
      <link label="" src="71" targ="250" sign="-" id="4190" targPad="-17" />
      <link label="" src="71" targ="254" sign="+" id="1192" targPad="-15" />
      <link label="" src="71" targ="256" sign="-" id="617" targPad="-9" />
      <link label="" src="71" targ="26" sign="+" id="1813" targPad="-13" />
      <link label="" src="71" targ="264" sign="-" id="1847" targPad="-6" />
      <link label="" src="71" targ="269" sign="+" id="3259" targPad="-11" />
      <link label="" src="71" targ="271" sign="+" id="3260" targPad="-12" />
      <link label="" src="71" targ="273" sign="+" id="2690" targPad="-46" />
      <link label="" src="71" targ="275" sign="+" id="2458" targPad="-20" />
      <link label="" src="71" targ="278" sign="-" id="3552" targPad="-19" />
      <link label="" src="71" targ="28" sign="+" id="1811" targPad="-13" />
      <link label="" src="71" targ="286" sign="+" id="2971" targPad="-13" />
      <link label="" src="71" targ="3" sign="+" id="4699" targPad="-16" />
      <link label="" src="71" targ="30" sign="+" id="3759" targPad="-13" />
      <link label="" src="71" targ="303" sign="+" id="2872" targPad="-7" />
      <link label="" src="71" targ="32" sign="+" id="2410" targPad="-15" />
      <link label="" src="71" targ="321" sign="+" id="880" targPad="-7" />
      <link label="" src="71" targ="326" sign="+" id="1881" targPad="-15" />
      <link label="" src="71" targ="33" sign="-" id="4139" targPad="-26" />
      <link label="" src="71" targ="330" sign="+" id="1291" targPad="-14" />
      <link label="" src="71" targ="334" sign="-" id="4740" targPad="-16" />
      <link label="" src="71" targ="336" sign="+" id="4768" targPad="-13" />
      <link label="" src="71" targ="342" sign="+" id="4708" targPad="-9" />
      <link label="" src="71" targ="347" sign="+" id="3734" targPad="-14" />
      <link label="" src="71" targ="35" sign="-" id="280" targPad="-32" />
      <link label="" src="71" targ="35" sign="+" id="281" targPad="-31" />
      <link label="" src="71" targ="352" sign="-" id="1576" targPad="-16" />
      <link label="" src="71" targ="382" sign="+" id="383" targPad="-14" />
      <link label="" src="71" targ="4" sign="+" id="4115" targPad="-12" />
      <link label="" src="71" targ="41" sign="+" id="2781" targPad="-12" />
      <link label="" src="71" targ="425" sign="+" id="3742" targPad="-14" />
      <link label="" src="71" targ="441" sign="+" id="3143" targPad="-11" />
      <link label="" src="71" targ="456" sign="-" id="3911" targPad="-19" />
      <link label="" src="71" targ="46" sign="+" id="5648" targPad="-12" />
      <link label="" src="71" targ="461" sign="-" id="2793" targPad="-25" />
      <link label="" src="71" targ="461" sign="+" id="2794" targPad="-24" />
      <link label="" src="71" targ="463" sign="-" id="4375" targPad="-30" />
      <link label="" src="71" targ="47" sign="+" id="1952" targPad="-10" />
      <link label="" src="71" targ="473" sign="-" id="2596" targPad="-16" />
      <link label="" src="71" targ="49" sign="+" id="1628" targPad="-14" />
      <link label="" src="71" targ="51" sign="+" id="4592" targPad="-14" />
      <link label="" src="71" targ="514" sign="+" id="3029" targPad="-13" />
      <link label="" src="71" targ="53" sign="+" id="713" targPad="-14" />
      <link label="" src="71" targ="535" sign="+" id="5352" targPad="-15" />
      <link label="" src="71" targ="56" sign="+" id="3224" targPad="-10" />
      <link label="" src="71" targ="564" sign="+" id="3798" targPad="-14" />
      <link label="" src="71" targ="568" sign="+" id="3908" targPad="-9" />
      <link label="" src="71" targ="57" sign="+" id="4791" targPad="-7" />
      <link label="" src="71" targ="59" sign="+" id="2595" targPad="-10" />
      <link label="" src="71" targ="591" sign="-" id="2484" targPad="-9" />
      <link label="" src="71" targ="60" sign="+" id="5384" targPad="-9" />
      <link label="" src="71" targ="606" sign="-" id="5787" targPad="-21" />
      <link label="" src="71" targ="622" sign="+" id="2778" targPad="-9" />
      <link label="" src="71" targ="644" sign="-" id="4040" targPad="-13" />
      <link label="" src="71" targ="65" sign="+" id="5347" targPad="-20" />
      <link label="" src="71" targ="68" sign="+" id="5344" targPad="-10" />
      <link label="" src="71" targ="695" sign="-" id="4039" targPad="-20" />
      <link label="" src="71" targ="71" sign="+" id="2173" targPad="5" />
      <link label="" src="71" targ="72" sign="+" id="73" targPad="-10" />
      <link label="" src="71" targ="74" sign="+" id="3498" targPad="-9" />
      <link label="" src="71" targ="741" sign="+" id="3620" targPad="-3" />
      <link label="" src="71" targ="78" sign="+" id="5477" targPad="-18" />
      <link label="" src="71" targ="81" sign="+" id="1913" targPad="-15" />
      <link label="" src="71" targ="815" sign="+" id="2264" targPad="-12" />
      <link label="" src="71" targ="85" sign="+" id="1926" targPad="-16" />
      <link label="" src="71" targ="87" sign="+" id="5220" targPad="-9" />
      <link label="" src="71" targ="9" sign="+" id="3749" targPad="-19" />
      <link label="" src="71" targ="90" sign="+" id="831" targPad="-14" />
      <link label="" src="71" targ="94" sign="-" id="4266" targPad="-23" />
      <link label="" src="71" targ="98" sign="+" id="4632" targPad="-14" />
      <link label="" src="714" targ="124" sign="+" id="4035" targPad="2" />
      <link label="" src="714" targ="138" sign="+" id="4765" targPad="3" />
      <link label="" src="714" targ="199" sign="+" id="715" targPad="1" />
      <link label="" src="714" targ="238" sign="+" id="2503" targPad="5" />
      <link label="" src="714" targ="278" sign="+" id="4152" targPad="5" />
      <link label="" src="714" targ="33" sign="+" id="5048" targPad="1" />
      <link label="" src="714" targ="463" sign="+" id="3818" targPad="3" />
      <link label="" src="714" targ="606" sign="+" id="2505" targPad="4" />
      <link label="" src="74" targ="1" sign="+" id="2446" targPad="-30" />
      <link label="" src="74" targ="1047" sign="+" id="3333" targPad="-20" />
      <link label="" src="74" targ="107" sign="+" id="558" targPad="-27" />
      <link label="" src="74" targ="118" sign="+" id="833" targPad="-32" />
      <link label="" src="74" targ="12" sign="+" id="4860" targPad="-29" />
      <link label="" src="74" targ="123" sign="-" id="428" targPad="-31" />
      <link label="" src="74" targ="1276" sign="+" id="5265" targPad="-23" />
      <link label="" src="74" targ="128" sign="-" id="1390" targPad="-23" />
      <link label="" src="74" targ="132" sign="-" id="499" targPad="-12" />
      <link label="" src="74" targ="134" sign="-" id="5720" targPad="-51" />
      <link label="" src="74" targ="1371" sign="+" id="5279" targPad="-9" />
      <link label="" src="74" targ="138" sign="-" id="5719" targPad="-37" />
      <link label="" src="74" targ="14" sign="+" id="4058" targPad="-30" />
      <link label="" src="74" targ="142" sign="-" id="1818" targPad="-16" />
      <link label="" src="74" targ="148" sign="+" id="1517" targPad="-29" />
      <link label="" src="74" targ="15" sign="+" id="2456" targPad="-12" />
      <link label="" src="74" targ="154" sign="+" id="5133" targPad="-16" />
      <link label="" src="74" targ="156" sign="-" id="1905" targPad="-29" />
      <link label="" src="74" targ="161" sign="+" id="1851" targPad="-22" />
      <link label="" src="74" targ="163" sign="-" id="1852" targPad="-20" />
      <link label="" src="74" targ="17" sign="+" id="438" targPad="-25" />
      <link label="" src="74" targ="172" sign="-" id="2289" targPad="-19" />
      <link label="" src="74" targ="174" sign="-" id="2292" targPad="-46" />
      <link label="" src="74" targ="18" sign="-" id="4567" targPad="-26" />
      <link label="" src="74" targ="184" sign="-" id="2963" targPad="-20" />
      <link label="" src="74" targ="188" sign="+" id="306" targPad="-33" />
      <link label="" src="74" targ="189" sign="+" id="4834" targPad="-31" />
      <link label="" src="74" targ="199" sign="-" id="2619" targPad="-45" />
      <link label="" src="74" targ="202" sign="+" id="781" targPad="-24" />
      <link label="" src="74" targ="206" sign="+" id="360" targPad="-24" />
      <link label="" src="74" targ="212" sign="-" id="2142" targPad="-29" />
      <link label="" src="74" targ="218" sign="-" id="2739" targPad="-24" />
      <link label="" src="74" targ="222" sign="-" id="4391" targPad="-36" />
      <link label="" src="74" targ="224" sign="+" id="2093" targPad="-26" />
      <link label="" src="74" targ="230" sign="+" id="704" targPad="-25" />
      <link label="" src="74" targ="243" sign="+" id="5197" targPad="-32" />
      <link label="" src="74" targ="247" sign="-" id="3092" targPad="-34" />
      <link label="" src="74" targ="250" sign="-" id="5473" targPad="-31" />
      <link label="" src="74" targ="254" sign="+" id="2496" targPad="-30" />
      <link label="" src="74" targ="256" sign="-" id="1960" targPad="-17" />
      <link label="" src="74" targ="26" sign="+" id="3089" targPad="-26" />
      <link label="" src="74" targ="264" sign="-" id="3020" targPad="-14" />
      <link label="" src="74" targ="269" sign="+" id="4392" targPad="-22" />
      <link label="" src="74" targ="273" sign="+" id="3935" targPad="-66" />
      <link label="" src="74" targ="275" sign="+" id="1687" targPad="-36" />
      <link label="" src="74" targ="278" sign="-" id="5097" targPad="-30" />
      <link label="" src="74" targ="286" sign="+" id="4174" targPad="-23" />
      <link label="" src="74" targ="287" sign="-" id="905" targPad="-11" />
      <link label="" src="74" targ="3" sign="+" id="76" targPad="-30" />
      <link label="" src="74" targ="30" sign="+" id="4856" targPad="-24" />
      <link label="" src="74" targ="303" sign="+" id="4069" targPad="-14" />
      <link label="" src="74" targ="32" sign="+" id="1599" targPad="-26" />
      <link label="" src="74" targ="321" sign="+" id="4761" targPad="-17" />
      <link label="" src="74" targ="326" sign="+" id="3256" targPad="-29" />
      <link label="" src="74" targ="33" sign="-" id="5530" targPad="-41" />
      <link label="" src="74" targ="330" sign="+" id="654" targPad="-27" />
      <link label="" src="74" targ="334" sign="-" id="335" targPad="-29" />
      <link label="" src="74" targ="336" sign="+" id="511" targPad="-24" />
      <link label="" src="74" targ="342" sign="+" id="343" targPad="-19" />
      <link label="" src="74" targ="347" sign="+" id="4766" targPad="-29" />
      <link label="" src="74" targ="35" sign="-" id="1621" targPad="-52" />
      <link label="" src="74" targ="365" sign="-" id="2416" targPad="-23" />
      <link label="" src="74" targ="382" sign="+" id="1726" targPad="-26" />
      <link label="" src="74" targ="4" sign="+" id="5604" targPad="-22" />
      <link label="" src="74" targ="409" sign="-" id="5633" targPad="-23" />
      <link label="" src="74" targ="41" sign="+" id="3953" targPad="-19" />
      <link label="" src="74" targ="42" sign="+" id="926" targPad="-2" />
      <link label="" src="74" targ="456" sign="-" id="2692" targPad="-31" />
      <link label="" src="74" targ="461" sign="-" id="4220" targPad="-40" />
      <link label="" src="74" targ="47" sign="+" id="3297" targPad="-19" />
      <link label="" src="74" targ="486" sign="+" id="2600" targPad="-10" />
      <link label="" src="74" targ="49" sign="+" id="2980" targPad="-26" />
      <link label="" src="74" targ="51" sign="+" id="431" targPad="-26" />
      <link label="" src="74" targ="514" sign="+" id="4212" targPad="-23" />
      <link label="" src="74" targ="54" sign="-" id="3076" targPad="-32" />
      <link label="" src="74" targ="564" sign="+" id="5001" targPad="-29" />
      <link label="" src="74" targ="60" sign="+" id="1189" targPad="-20" />
      <link label="" src="74" targ="622" sign="+" id="4154" targPad="-20" />
      <link label="" src="74" targ="644" sign="-" id="5136" targPad="-23" />
      <link label="" src="74" targ="65" sign="+" id="953" targPad="-31" />
      <link label="" src="74" targ="68" sign="+" id="956" targPad="-21" />
      <link label="" src="74" targ="695" sign="-" id="5217" targPad="-41" />
      <link label="" src="74" targ="71" sign="+" id="3497" targPad="-25" />
      <link label="" src="74" targ="72" sign="+" id="1696" targPad="-21" />
      <link label="" src="74" targ="74" sign="+" id="4591" targPad="5" />
      <link label="" src="74" targ="794" sign="+" id="2889" targPad="-7" />
      <link label="" src="74" targ="81" sign="+" id="3125" targPad="-26" />
      <link label="" src="74" targ="815" sign="+" id="3529" targPad="-23" />
      <link label="" src="74" targ="83" sign="+" id="1013" targPad="-21" />
      <link label="" src="74" targ="85" sign="+" id="3123" targPad="-30" />
      <link label="" src="74" targ="87" sign="+" id="1014" targPad="-21" />
      <link label="" src="74" targ="9" sign="+" id="4862" targPad="-34" />
      <link label="" src="74" targ="909" sign="+" id="910" targPad="-8" />
      <link label="" src="74" targ="918" sign="-" id="3534" targPad="-15" />
      <link label="" src="74" targ="929" sign="+" id="2611" targPad="-11" />
      <link label="" src="74" targ="98" sign="+" id="562" targPad="-25" />
      <link label="" src="764" targ="124" sign="+" id="2193" targPad="3" />
      <link label="" src="764" targ="174" sign="+" id="2808" targPad="2" />
      <link label="" src="764" targ="184" sign="+" id="2315" targPad="5" />
      <link label="" src="764" targ="199" sign="+" id="1745" targPad="2" />
      <link label="" src="764" targ="21" sign="+" id="3855" targPad="5" />
      <link label="" src="764" targ="247" sign="+" id="768" targPad="3" />
      <link label="" src="764" targ="273" sign="+" id="1728" targPad="3" />
      <link label="" src="764" targ="33" sign="+" id="3277" targPad="2" />
      <link label="" src="764" targ="94" sign="+" id="3339" targPad="3" />
      <link label="" src="77" targ="1" sign="+" id="1511" targPad="-22" />
      <link label="" src="77" targ="10" sign="-" id="5618" targPad="-15" />
      <link label="" src="77" targ="103" sign="+" id="5035" targPad="-18" />
      <link label="" src="77" targ="107" sign="+" id="2241" targPad="-19" />
      <link label="" src="77" targ="116" sign="+" id="1617" targPad="-10" />
      <link label="" src="77" targ="118" sign="+" id="2037" targPad="-23" />
      <link label="" src="77" targ="1190" sign="-" id="5663" targPad="-14" />
      <link label="" src="77" targ="12" sign="+" id="485" targPad="-20" />
      <link label="" src="77" targ="123" sign="-" id="1724" targPad="-25" />
      <link label="" src="77" targ="124" sign="-" id="1634" targPad="-38" />
      <link label="" src="77" targ="134" sign="+" id="302" targPad="-39" />
      <link label="" src="77" targ="138" sign="-" id="305" targPad="-31" />
      <link label="" src="77" targ="14" sign="+" id="5129" targPad="-21" />
      <link label="" src="77" targ="148" sign="+" id="2881" targPad="-21" />
      <link label="" src="77" targ="156" sign="-" id="4267" targPad="-21" />
      <link label="" src="77" targ="172" sign="-" id="3517" targPad="-13" />
      <link label="" src="77" targ="174" sign="-" id="3519" targPad="-38" />
      <link label="" src="77" targ="18" sign="-" id="5674" targPad="-19" />
      <link label="" src="77" targ="188" sign="+" id="2759" targPad="-24" />
      <link label="" src="77" targ="189" sign="+" id="497" targPad="-22" />
      <link label="" src="77" targ="199" sign="-" id="2251" targPad="-37" />
      <link label="" src="77" targ="222" sign="+" id="5669" targPad="-26" />
      <link label="" src="77" targ="224" sign="+" id="3334" targPad="-19" />
      <link label="" src="77" targ="243" sign="+" id="667" targPad="-23" />
      <link label="" src="77" targ="247" sign="-" id="4172" targPad="-26" />
      <link label="" src="77" targ="250" sign="-" id="1099" targPad="-23" />
      <link label="" src="77" targ="273" sign="-" id="5177" targPad="-53" />
      <link label="" src="77" targ="275" sign="+" id="5574" targPad="-27" />
      <link label="" src="77" targ="278" sign="-" id="279" targPad="-23" />
      <link label="" src="77" targ="3" sign="+" id="2966" targPad="-23" />
[truncated: 6,276,271 more chars]
